# Supplementary material for: Staging Encystation Progression in Giardia lamblia Using Encystation-Specific Vesicle Morphology and Associating Molecular Markers
Source: Front Cell Dev Biol. 2021 Apr 27;9:662945. doi: 10.3389/fcell.2021.662945 (PMC8111296; doi:10.3389/fcell.2021.662945)
Supplement: Supplementary file 8 [file Table_2.xlsx]

## Sheet: Troph #1
									Sum of the three runs
	Fasta ID	NumSeq	SC_Norm(WT_1)	SC_Norm(WT_2)	SC_Norm(WT_3)	SC_Norm(OSRac_1)	SC_Norm(OSRac_2)	SC_Norm(OSRac_3)	WT	OSRac		Table S2 Full data from OS-GlRac pulldown in trophozoites and encysting cells (8 h p.i.e.)
	GL50803_137716	157	475	478	468	330	330	332	1421	992
	GL50803_113677	141	50	47	49	62	56	61	146	179
	GL50803_17249	125	33	20	16	50	52	35	69	137
	GL50803_41212	104	69	54	54	64	52	62	177	178
	GL50803_9183	103	191	201	200	201	179	168	592	548
	GL50803_114609	98	320	338	331	226	229	230	989	685
	GL50803_40496	93	41	42	49	37	37	55	132	129
	GL50803_10167	81	55	47	54	110	95	105	156	310
	GL50803_9909	78	255	267	261	191	192	184	783	567
	GL50803_16745	75	122	110	117	77	66	80	349	223
	GL50803_112103	74	320	331	296	314	318	334	947	966
	GL50803_102108	74	64	71	66	62	64	64	201	190
	GL50803_93358	73	181	179	188	129	134	143	548	406
	GL50803_6464	71	0	10	5	10	14	6	15	30
	GL50803_16867	70	158	157	162	147	151	152	477	450
	GL50803_94440	69	0	22	19	23	16	0	41	39
	GL50803_14373	68	232	277	263	220	202	197	772	619
	GL50803_17265	67	60	42	31	37	31	25	133	93
	GL50803_101278	66	105	103	103	106	101	102	311	309
	GL50803_16804	65	31	54	52	29	31	21	137	81
	GL50803_27925	65	79	88	94	93	97	103	261	293
	GL50803_112304,GL50803_112312	65	220	230	219	197	198	209	669	604
	GL50803_100906	64	0	10	0	17	16	23	10	56
	GL50803_16343	64	115	96	101	87	78	80	312	245
	GL50803_15409	63	88	83	70	60	70	66	241	196
	GL50803_17063	63	131	137	127	116	134	121	395	371
	GL50803_137712	62	0	0	14	0	14	14	14	28
	GL50803_11118	62	162	144	143	139	138	139	449	416
	GL50803_10311	59	287	284	263	291	274	281	834	846
	GL50803_17570	59	236	255	240	174	179	195	731	548
	GL50803_17121	57	160	162	162	164	146	154	484	464
	GL50803_16125	57	98	91	89	85	85	82	278	252
	GL50803_136021,GL50803_101291,GL50803_136020	56	158	186	183	210	173	191	527	574
	GL50803_14859	54	57	66	63	58	62	72	186	192
	GL50803_86511	53	117	132	120	116	105	103	369	324
	GL50803_88765	53	148	159	141	201	182	191	448	574
	GL50803_13475	53	43	42	38	25	47	29	123	101
	GL50803_27310	53	48	42	61	66	54	68	151	188
	GL50803_21505	53	81	78	68	66	56	55	227	177
	GL50803_9720	53	10	12	12	0	12	14	34	26
	GL50803_15591	52	0	7	9	10	8	8	16	26
	GL50803_6226	52	136	125	150	95	97	94	411	286
	GL50803_96670	50	0	0	0	33	29	31	0	93
	GL50803_101138	50	10	15	26	12	19	20	51	51
	GL50803_21411	50	0	0	0	17	16	14	0	47
	GL50803_103059	50	38	32	26	27	25	41	96	93
	GL50803_13608	50	100	91	99	104	116	113	290	333
	GL50803_111950	49	12	10	23	17	14	18	45	49
	GL50803_6687	49	170	179	172	170	169	158	521	497
	GL50803_21942	48	150	149	146	152	163	162	445	477
	GL50803_16824	48	36	39	31	35	47	45	106	127
	GL50803_32778	48	60	59	56	52	52	57	175	161
	GL50803_16412	48	84	71	89	68	70	82	244	220
	GL50803_11654	47	86	108	101	183	179	170	295	532
	GL50803_112079,GL50803_103676	46	115	105	110	116	120	127	330	363
	GL50803_112076	46	21	32	14	37	31	31	67	99
	GL50803_21628	46	122	110	120	100	82	82	352	264
	GL50803_10885	46	38	44	38	12	17	20	120	49
	GL50803_24842	46	0	0	12	12	19	16	12	47
	GL50803_114776	45	48	42	49	52	64	57	139	173
	GL50803_12108	45	67	76	61	64	68	76	204	208
	GL50803_14702	45	10	10	9	0	0	0	29	0
	GL50803_16525	44	138	127	127	116	122	102	392	340
	GL50803_17243	44	31	37	26	25	23	31	94	79
	GL50803_13452	43	14	10	0	12	4	8	24	24
	GL50803_15485	43	0	0	19	0	0	0	19	0
	GL50803_16967	43	12	15	9	12	0	14	36	26
	GL50803_17411	43	91	81	101	69	70	82	273	221
	GL50803_104173	43	24	29	28	0	10	10	81	20
	GL50803_21423	43	57	54	59	58	54	53	170	165
	GL50803_15054	43	21	22	19	27	23	25	62	75
	GL50803_13998	43	57	49	38	54	43	43	144	140
	GL50803_112681	43	53	27	54	48	52	45	134	145
	GL50803_11397	42	67	76	73	69	64	64	216	197
	GL50803_9861	42	160	162	141	114	107	121	463	342
	GL50803_7031	42	7	12	14	19	16	21	33	56
	GL50803_16453	42	146	125	125	122	130	135	396	387
	GL50803_7796	42	36	64	61	123	111	111	161	345
	GL50803_17060	41	50	39	47	58	58	55	136	171
	GL50803_14285	41	84	78	94	77	95	84	256	256
	GL50803_15411	41	29	29	19	62	49	61	77	172
	GL50803_8682	41	43	42	40	33	43	45	125	121
	GL50803_32658	40	0	0	0	35	35	27	0	97
	GL50803_33769	40	76	96	85	96	83	107	257	286
	GL50803_12150	39	57	64	75	60	58	57	196	175
	GL50803_115478,GL50803_115479	39	31	24	33	42	35	29	88	106
	GL50803_16124	39	45	34	42	50	47	39	121	136
	GL50803_16667	39	62	73	49	62	64	62	184	188
	GL50803_7195	39	29	27	26	35	31	29	82	95
	GL50803_17332	38	48	34	28	31	41	35	110	107
	GL50803_35341	38	0	0	16	0	0	0	16	0
	GL50803_114787	38	57	73	75	114	95	103	205	312
	GL50803_17055	38	17	24	23	42	33	27	64	102
	GL50803_12102	38	129	125	110	122	126	111	364	359
	GL50803_4812	38	79	91	85	66	70	70	255	206
	GL50803_39312	37	0	12	12	10	0	0	24	10
	GL50803_17482	37	64	64	63	62	64	51	191	177
	GL50803_17432	37	43	34	35	48	41	39	112	128
	GL50803_94117	37	24	20	21	21	21	25	65	67
	GL50803_15317	37	14	22	14	23	17	21	50	61
	GL50803_11992	37	72	81	80	58	62	51	233	171
	GL50803_16371	37	12	12	14	0	4	0	38	4
	GL50803_103373	37	0	0	0	79	68	70	0	217
	GL50803_22543	37	19	29	33	19	17	43	81	79
	GL50803_13864	37	43	54	66	79	68	84	163	231
	GL50803_15106	36	19	12	12	39	45	41	43	125
	GL50803_35487	36	0	0	16	0	0	12	16	12
	GL50803_17105	36	19	10	16	8	16	12	45	36
	GL50803_23833	36	45	44	49	46	45	45	138	136
	GL50803_98054	36	72	64	66	77	87	92	202	256
	GL50803_10521	36	24	22	26	29	29	27	72	85
	GL50803_93275	35	0	0	0	0	10	0	0	10
	GL50803_15832	35	67	64	63	56	50	61	194	167
	GL50803_17054	35	74	78	73	73	72	70	225	215
	GL50803_91643	35	24	37	19	21	19	20	80	60
	GL50803_5795	35	48	47	45	64	70	64	140	198
	GL50803_8621	35	14	15	14	8	6	12	43	26
	GL50803_7439	34	31	29	31	33	37	33	91	103
	GL50803_10231	34	69	71	68	62	56	57	208	175
	GL50803_3331	34	55	59	52	54	45	45	166	144
	GL50803_13922	34	0	0	0	27	35	29	0	91
	GL50803_137753	34	12	10	16	25	23	27	38	75
	GL50803_8805	34	38	49	31	44	41	37	118	122
	GL50803_14963	34	29	29	23	25	17	23	81	65
	GL50803_41512	34	0	0	0	0	0	4	0	4
	GL50803_11043	34	136	127	136	127	114	131	399	372
	GL50803_10661	34	12	15	14	27	16	20	41	63
	GL50803_91919	34	60	59	45	39	49	43	164	131
	GL50803_93736	34	10	12	0	0	0	0	22	0
	GL50803_8407	33	43	44	42	48	47	51	129	146
	GL50803_3822	33	0	12	19	0	0	18	31	18
	GL50803_17153	33	76	61	70	50	52	39	207	141
	GL50803_113553	33	33	32	31	41	43	37	96	121
	GL50803_35428	33	10	17	9	0	0	6	36	6
	GL50803_17568	33	24	22	23	21	19	8	69	48
	GL50803_17254	33	48	29	35	39	37	27	112	103
	GL50803_21444	32	19	27	28	27	23	25	74	75
	GL50803_17547	32	129	144	136	102	97	121	409	320
	GL50803_113365	32	0	7	0	8	4	0	7	12
	GL50803_16595	32	12	15	14	8	14	14	41	36
	GL50803_90872	32	62	76	63	66	74	76	201	216
	GL50803_7999	32	107	96	96	77	78	82	299	237
	GL50803_10255	32	45	51	61	64	60	59	157	183
	GL50803_17244	32	86	81	92	64	76	74	259	214
	GL50803_17478	31	0	0	0	0	0	0	0	0
	GL50803_137618	31	0	0	0	0	6	4	0	10
	GL50803_8822	31	57	49	47	50	47	39	153	136
	GL50803_115052	31	0	0	0	0	0	0	0	0
	GL50803_11390	31	19	29	21	48	47	45	69	140
	GL50803_11359	31	67	71	94	62	49	57	232	168
	GL50803_113722	31	0	0	0	0	0	0	0	0
	GL50803_10623	31	10	15	12	19	14	23	37	56
	GL50803_30233	31	17	0	0	0	0	0	17	0
	GL50803_16436	31	0	7	0	0	0	0	7	0
	GL50803_17551	31	21	29	23	23	27	21	73	71
	GL50803_9779	30	103	113	106	102	109	107	322	318
	GL50803_9704	30	69	81	68	60	66	62	218	188
	GL50803_37350	30	14	0	0	0	0	0	14	0
	GL50803_8227	30	0	0	2	0	0	6	2	6
	GL50803_102101	30	0	0	0	25	21	21	0	67
	GL50803_112846	30	10	2	0	29	23	20	12	72
	GL50803_16648	30	10	0	0	0	0	0	10	0
	GL50803_14242	30	0	0	0	0	0	0	0	0
	GL50803_8855	30	7	12	0	23	33	23	19	79
	GL50803_15048	30	21	27	31	27	17	23	79	67
	GL50803_38462	30	0	0	0	0	12	0	0	12
	GL50803_16592	30	0	0	0	0	0	6	0	6
	GL50803_10870	29	29	32	21	21	23	23	82	67
	GL50803_7532	29	45	59	49	60	49	39	153	148
	GL50803_9348	29	14	17	19	15	14	10	50	39
	GL50803_16653	29	19	24	23	31	27	21	66	79
	GL50803_4266	29	19	15	14	15	21	25	48	61
	GL50803_3593	29	45	39	35	35	45	43	119	123
	GL50803_87446	29	0	0	0	0	0	0	0	0
	GL50803_6082	29	0	0	0	0	0	18	0	18
	GL50803_8745	29	12	22	12	23	16	14	46	53
	GL50803_14551	29	7	12	16	21	21	23	35	65
	GL50803_8496	29	0	5	12	235	239	223	17	697
	GL50803_21118	29	0	0	0	0	25	27	0	52
	GL50803_113892	29	7	7	7	31	23	23	21	77
	GL50803_14895	29	0	5	0	4	10	12	5	26
	GL50803_13584	29	17	17	21	27	21	18	55	66
	GL50803_113133	28	0	0	0	10	10	10	0	30
	GL50803_112518	28	31	32	33	23	31	21	96	75
	GL50803_15983	28	10	7	7	15	16	10	24	41
	GL50803_6430	28	112	108	127	106	105	111	347	322
	GL50803_9062	28	10	12	0	12	17	21	22	50
	GL50803_17395	28	84	96	96	60	80	76	276	216
	GL50803_13500	28	45	44	49	48	49	41	138	138
	GL50803_14521	28	232	235	197	233	202	217	664	652
	GL50803_7188	28	7	0	7	12	17	21	14	50
	GL50803_12162	28	33	29	31	27	17	43	93	87
	GL50803_16575	28	0	0	0	8	0	8	0	16
	GL50803_14620	28	91	83	94	68	78	59	268	205
	GL50803_101074	27	0	0	0	4	0	0	0	4
	GL50803_17430	27	17	15	7	12	12	0	39	24
	GL50803_101810	27	0	0	0	0	0	0	0	0
	GL50803_102023	27	26	32	21	19	29	16	79	64
	GL50803_16975	27	0	0	0	0	0	0	0	0
	GL50803_3643	27	38	37	38	52	43	51	113	146
	GL50803_92246	27	0	0	0	21	21	20	0	62
	GL50803_4197	27	17	20	21	17	14	23	58	54
	GL50803_114777	27	0	5	9	25	31	27	14	83
	GL50803_5942	27	48	49	54	50	37	47	151	134
	GL50803_9515	27	0	5	7	15	17	14	12	46
	GL50803_12139	27	5	12	14	15	16	16	31	47
	GL50803_17565	27	26	17	26	31	21	29	69	81
	GL50803_94463	27	29	22	28	14	17	16	79	47
	GL50803_10428	27	41	59	54	44	54	51	154	149
	GL50803_9115	27	53	49	47	41	49	57	149	147
	GL50803_39938	27	0	0	14	0	0	0	14	0
	GL50803_9327	27	62	64	61	29	23	21	187	73
	GL50803_4043	27	0	0	0	0	10	0	0	10
	GL50803_86681	27	24	20	14	14	16	14	58	44
	GL50803_16265	27	88	78	68	66	70	61	234	197
	GL50803_17520	27	0	0	0	0	0	0	0	0
	GL50803_17327	27	55	56	59	73	83	98	170	254
	GL50803_9825	27	26	15	16	15	27	29	57	71
	GL50803_112121	27	0	0	0	0	0	0	0	0
	GL50803_10358	27	41	22	33	37	39	37	96	113
	GL50803_92223	26	0	0	0	8	0	10	0	18
	GL50803_93011	26	10	10	0	0	0	0	20	0
	GL50803_16766	26	26	24	14	29	12	16	64	57
	GL50803_88082	26	0	0	0	0	4	0	0	4
	GL50803_16507	26	0	0	0	10	16	12	0	38
	GL50803_8217	26	10	10	14	12	10	12	34	34
	GL50803_15953	26	0	0	0	0	0	0	0	0
	GL50803_12216	26	29	24	28	37	35	29	81	101
	GL50803_16443	26	29	24	16	17	19	14	69	50
	GL50803_16376	26	19	10	12	15	21	20	41	56
	GL50803_21048	26	0	0	0	0	0	0	0	0
	GL50803_103709	26	41	32	26	37	21	23	99	81
	GL50803_22850	26	24	32	38	19	29	23	94	71
	GL50803_8118	26	91	108	92	96	82	74	291	252
	GL50803_16353	26	14	15	16	29	21	20	45	70
	GL50803_8174	26	29	27	28	23	19	27	84	69
	GL50803_96460	26	17	15	12	23	12	14	44	49
	GL50803_3206	26	17	12	12	27	16	23	41	66
	GL50803_13825	26	0	0	0	0	0	0	0	0
	GL50803_42285	26	0	24	0	0	16	18	24	34
	GL50803_22808	25	7	7	7	0	0	0	21	0
	GL50803_10843	25	14	12	7	19	14	16	33	49
	GL50803_16795	25	17	20	16	15	19	18	53	52
	GL50803_91324	25	7	0	0	10	0	0	7	10
	GL50803_14961	25	0	0	0	15	17	0	0	32
	GL50803_16731	25	0	0	0	0	10	12	0	22
	GL50803_16768	25	0	0	0	0	0	0	0	0
	GL50803_115239	25	12	12	12	12	12	12	36	36
	GL50803_14019	25	55	59	61	52	54	61	175	167
	GL50803_17143	25	19	24	31	29	23	27	74	79
	GL50803_19436	25	62	69	66	50	56	57	197	163
	GL50803_103713	25	36	47	31	44	43	41	114	128
	GL50803_5359	25	12	7	12	14	12	21	31	47
	GL50803_33218	25	10	17	21	14	19	10	48	43
	GL50803_9421	25	14	24	12	15	14	16	50	45
	GL50803_112408	25	0	0	0	0	0	0	0	0
	GL50803_9030	25	79	81	85	73	78	78	245	229
	GL50803_16602	25	0	0	9	0	0	0	9	0
	GL50803_113456	25	0	0	0	0	0	0	0	0
	GL50803_102722	25	0	0	0	0	0	0	0	0
	GL50803_16312	25	7	0	7	14	17	25	14	56
	GL50803_17304	25	21	20	26	29	21	23	67	73
	GL50803_1345	24	36	44	40	25	33	35	120	93
	GL50803_103285	24	0	0	7	8	0	0	7	8
	GL50803_14375	24	17	17	23	14	14	14	57	42
	GL50803_17476	24	0	0	0	4	0	0	0	4
	GL50803_15383	24	79	61	56	68	64	59	196	191
	GL50803_8826	24	43	56	68	60	56	61	167	177
	GL50803_14993	24	36	47	49	48	56	55	132	159
	GL50803_14329	24	112	96	101	48	64	64	309	176
	GL50803_16549	24	10	17	16	25	10	18	43	53
	GL50803_17097	24	0	0	0	0	0	0	0	0
	GL50803_17230	24	14	0	0	12	14	14	14	40
	GL50803_6633	24	24	20	19	21	25	27	63	73
	GL50803_16772	24	0	0	0	0	0	0	0	0
	GL50803_7207	24	0	0	0	0	0	0	0	0
	GL50803_33660	24	0	5	0	6	0	0	5	6
	GL50803_15148	24	0	7	16	23	14	29	23	66
	GL50803_16709	24	12	10	7	6	6	0	29	12
	GL50803_33689	24	0	12	0	0	0	0	12	0
	GL50803_8445	24	7	20	14	17	23	20	41	60
	GL50803_21474	23	7	7	9	10	12	14	23	36
	GL50803_9803	23	19	27	23	17	17	21	69	55
	GL50803_5346	23	19	32	23	19	16	16	74	51
	GL50803_7306	23	67	73	89	46	50	53	229	149
	GL50803_8726	23	12	12	0	10	12	12	24	34
	GL50803_87058	23	14	17	9	4	8	8	40	20
	GL50803_10577	23	10	12	12	12	17	18	34	47
	GL50803_7375	23	21	12	12	8	0	8	45	16
	GL50803_11953	23	0	0	9	14	10	8	9	32
	GL50803_17563	23	21	10	14	14	12	20	45	46
	GL50803_102034	23	5	10	9	0	0	0	24	0
	GL50803_8917	23	19	27	26	25	19	20	72	64
	GL50803_18470	23	0	0	0	8	8	0	0	16
	GL50803_4365	23	14	27	28	14	17	27	69	58
	GL50803_15871	23	10	10	5	14	19	12	25	45
	GL50803_9011	23	26	24	23	15	12	12	73	39
	GL50803_87677	23	17	7	12	14	19	10	36	43
	GL50803_17084	23	12	0	0	8	14	10	12	32
	GL50803_16317	23	0	0	0	0	0	0	0	0
	GL50803_10822	23	21	32	42	39	37	43	95	119
	GL50803_89347	23	14	10	14	14	14	10	38	38
	GL50803_91220	23	0	0	0	8	0	0	0	8
	GL50803_16993	22	5	0	0	0	0	8	5	8
	GL50803_10538	22	17	22	14	10	8	0	53	18
	GL50803_8978	22	29	22	19	10	14	12	70	36
	GL50803_24590	22	0	0	0	0	0	0	0	0
	GL50803_15215	22	14	12	12	10	14	12	38	36
	GL50803_137695	22	17	15	23	12	14	8	55	34
	GL50803_16924	22	36	37	23	25	31	20	96	76
	GL50803_3042	22	19	17	19	23	25	25	55	73
	GL50803_14434	22	0	0	0	10	8	0	0	18
	GL50803_17448	22	7	12	7	4	10	10	26	24
	GL50803_114497	22	17	12	5	8	14	6	34	28
	GL50803_15495	22	14	20	23	21	14	10	57	45
	GL50803_37620	22	0	7	0	0	0	0	7	0
	GL50803_10193	22	5	0	9	0	0	0	14	0
	GL50803_104150	22	12	10	0	10	6	4	22	20
	GL50803_15428	22	10	12	16	8	19	14	38	41
	GL50803_15214	22	19	17	19	21	25	21	55	67
	GL50803_7878	22	60	71	56	50	50	49	187	149
	GL50803_93002	22	0	0	0	0	0	0	0	0
	GL50803_7662	22	21	10	16	23	17	18	47	58
	GL50803_14460	22	5	7	9	15	14	14	21	43
	GL50803_15487	22	0	5	0	0	0	0	5	0
	GL50803_34701	22	0	0	0	10	8	0	0	18
	GL50803_11683	22	7	17	12	25	17	18	36	60
	GL50803_95162	22	43	42	47	33	43	37	132	113
	GL50803_9808	22	10	15	14	33	33	27	39	93
	GL50803_93551	22	0	0	0	0	0	0	0	0
	GL50803_17053	22	12	5	16	14	21	16	33	51
	GL50803_12981	22	48	44	52	29	37	33	144	99
	GL50803_137703	21	0	0	9	12	8	14	9	34
	GL50803_97219	21	17	32	26	29	27	23	75	79
	GL50803_16547	21	7	10	7	12	4	12	24	28
	GL50803_16760	21	24	22	12	23	16	20	58	59
	GL50803_15551	21	53	66	59	50	49	53	178	152
	GL50803_29487	21	53	54	38	44	37	33	145	114
	GL50803_5643	21	10	10	12	10	8	10	32	28
	GL50803_16086	21	60	51	40	37	39	33	151	109
	GL50803_3409	21	0	0	0	0	0	6	0	6
	GL50803_112557	21	7	10	7	8	0	6	24	14
	GL50803_17090	21	55	54	52	48	39	45	161	132
	GL50803_91348	21	0	10	0	8	0	6	10	14
	GL50803_14049	21	45	51	59	48	52	35	155	135
	GL50803_89050	21	14	10	7	0	0	0	31	0
	GL50803_32681	21	0	0	0	0	0	0	0	0
	GL50803_10370	21	21	20	21	14	8	14	62	36
	GL50803_101501	21	21	22	23	25	25	16	66	66
	GL50803_94653	21	0	0	0	0	0	0	0	0
	GL50803_10778	21	19	29	26	23	29	25	74	77
	GL50803_10570	21	14	10	9	10	8	8	33	26
	GL50803_95593	21	0	12	16	17	19	16	28	52
	GL50803_24880	21	12	12	12	12	10	12	36	34
	GL50803_3475	21	0	0	0	0	0	0	0	0
	GL50803_114671	21	19	24	21	15	12	10	64	37
	GL50803_7444	21	5	0	5	0	0	12	10	12
	GL50803_16332	21	0	0	0	0	0	0	0	0
	GL50803_9008	20	19	15	14	19	19	16	48	54
	GL50803_4039	20	5	10	9	12	17	10	24	39
	GL50803_6372	20	0	0	0	19	29	27	0	75
	GL50803_15247	20	10	7	7	10	14	6	24	30
	GL50803_42000	20	0	0	0	0	0	0	0	0
	GL50803_16717	20	36	24	31	31	27	37	91	95
	GL50803_16916	20	0	0	0	0	0	0	0	0
	GL50803_102461	20	0	0	0	0	0	0	0	0
	GL50803_41619	20	0	0	0	0	0	0	0	0
	GL50803_15297	20	26	37	31	27	25	23	94	75
	GL50803_9593	20	5	0	0	0	14	10	5	24
	GL50803_2107	20	0	7	0	12	4	10	7	26
	GL50803_96399	20	0	0	0	0	0	0	0	0
	GL50803_34684	20	10	7	12	6	6	4	29	16
	GL50803_17255	20	14	24	21	29	25	23	59	77
	GL50803_16504	20	0	0	0	4	6	16	0	26
	GL50803_16500	20	0	0	0	0	0	0	0	0
	GL50803_3861	20	31	27	23	23	19	20	81	62
	GL50803_16811	20	12	10	5	0	0	0	27	0
	GL50803_10698	20	0	7	7	14	8	8	14	30
	GL50803_15574	20	14	12	9	19	21	12	35	52
	GL50803_6563	20	10	7	9	17	19	14	26	50
	GL50803_40831	20	17	0	7	8	0	12	24	20
	GL50803_16513	20	10	0	0	6	0	0	10	6
	GL50803_13747	20	43	39	38	46	50	51	120	147
	GL50803_15398	20	17	15	21	15	19	20	53	54
	GL50803_114307	20	0	0	0	0	0	0	0	0
	GL50803_16387	20	72	61	68	69	54	53	201	176
	GL50803_103944	20	0	0	0	0	0	0	0	0
	GL50803_15410	20	38	42	45	42	35	31	125	108
	GL50803_14622	20	45	51	52	50	39	47	148	136
	GL50803_90434	20	0	0	0	0	0	6	0	6
	GL50803_14254	20	2	0	14	10	17	10	16	37
	GL50803_7309	20	0	0	0	10	10	14	0	34
	GL50803_96363	20	0	0	0	0	0	0	0	0
	GL50803_9750	19	12	17	12	17	6	0	41	23
	GL50803_6184	19	33	42	33	46	33	31	108	110
	GL50803_24279	19	5	7	9	14	14	10	21	38
	GL50803_10091	19	57	69	59	54	39	39	185	132
	GL50803_15869	19	57	59	47	46	35	41	163	122
	GL50803_11720	19	0	5	5	12	10	10	10	32
	GL50803_8854	19	31	37	26	19	31	27	94	77
	GL50803_113622	19	10	0	0	0	10	0	10	10
	GL50803_9508	19	0	0	0	10	0	0	0	10
	GL50803_33166	19	19	15	14	8	10	20	48	38
	GL50803_12217	19	0	0	9	0	0	0	9	0
	GL50803_17400	19	17	15	19	19	33	18	51	70
	GL50803_6283	19	10	15	9	15	16	12	34	43
	GL50803_15334	19	0	0	0	12	6	0	0	18
	GL50803_91056	19	33	37	33	21	25	29	103	75
	GL50803_16264	19	0	0	0	0	0	0	0	0
	GL50803_16311	19	12	10	12	6	10	6	34	22
	GL50803_103454	19	0	0	2	0	0	0	2	0
	GL50803_114246	19	12	15	14	14	16	23	41	53
	GL50803_16425	19	7	7	12	8	8	6	26	22
	GL50803_5186	19	0	0	0	0	0	6	0	6
	GL50803_88245	19	0	0	0	0	0	0	0	0
	GL50803_8692	19	17	10	14	19	17	14	41	50
	GL50803_9413	19	31	37	23	37	45	55	91	137
	GL50803_23496	19	0	0	0	0	0	0	0	0
	GL50803_16037	19	0	0	0	0	0	0	0	0
	GL50803_8235	19	7	5	0	12	10	4	12	26
	GL50803_7870	19	62	78	73	62	54	62	213	178
	GL50803_16839	19	0	0	0	8	0	0	0	8
	GL50803_28379	19	0	0	0	0	0	0	0	0
	GL50803_96732	19	0	0	0	8	0	0	0	8
	GL50803_94287	19	0	0	7	0	8	14	7	22
	GL50803_101594	19	0	0	0	0	0	0	0	0
	GL50803_16235	19	26	20	23	19	17	25	69	61
	GL50803_9899	19	0	0	0	0	0	8	0	8
	GL50803_8528	19	21	27	19	27	21	20	67	68
	GL50803_32999	19	0	7	7	14	4	6	14	24
	GL50803_17627	19	0	0	0	0	0	0	0	0
	GL50803_16945	19	7	7	9	10	8	12	23	30
	GL50803_93294	19	0	7	0	8	4	10	7	22
	GL50803_11495	18	0	5	0	8	8	6	5	22
	GL50803_6377	18	5	15	19	10	4	8	39	22
	GL50803_24321	18	17	15	16	27	21	14	48	62
	GL50803_25238	18	0	0	0	8	0	0	0	8
	GL50803_16328	18	10	10	5	10	8	6	25	24
	GL50803_17483	18	12	5	0	0	8	8	17	16
	GL50803_41834	18	0	0	0	0	0	0	0	0
	GL50803_16200	18	10	0	0	0	4	12	10	16
	GL50803_15364	18	0	0	0	0	0	0	0	0
	GL50803_3595	18	10	7	12	8	6	6	29	20
	GL50803_94927	18	0	0	0	0	8	0	0	8
	GL50803_34179	18	0	0	0	8	0	0	0	8
	GL50803_102813	18	24	24	26	33	23	25	74	81
	GL50803_9719	18	7	15	16	23	23	14	38	60
	GL50803_92645	18	0	0	0	0	0	0	0	0
	GL50803_4507	18	0	0	0	4	0	0	0	4
	GL50803_14787	18	0	5	0	8	12	8	5	28
	GL50803_16902	18	21	0	9	0	8	10	30	18
	GL50803_15046	18	41	44	47	25	31	37	132	93
	GL50803_16435	18	0	0	0	6	6	6	0	18
	GL50803_15376	18	0	0	0	0	0	0	0	0
	GL50803_86676	18	10	15	5	19	19	18	30	56
	GL50803_17109	18	0	0	7	0	0	0	7	0
	GL50803_11129	18	21	17	19	21	14	18	57	53
	GL50803_8444	18	0	0	0	10	12	8	0	30
	GL50803_7268	18	7	7	0	0	0	0	14	0
	GL50803_2198	18	12	12	16	12	16	21	40	49
	GL50803_11684	18	14	0	0	10	8	6	14	24
	GL50803_13561	18	79	78	73	71	64	59	230	194
	GL50803_37452	18	0	0	0	0	0	0	0	0
	GL50803_16802	18	17	17	12	10	19	14	46	43
	GL50803_16267	17	10	10	5	10	6	0	25	16
	GL50803_16460	17	0	0	0	0	0	6	0	6
	GL50803_8741	17	0	0	0	10	10	10	0	30
	GL50803_22165	17	0	0	7	8	12	14	7	34
	GL50803_5845	17	21	27	19	29	21	23	67	73
	GL50803_16568	17	0	0	9	15	10	6	9	31
	GL50803_16202	17	0	0	0	10	8	0	0	18
	GL50803_10429	17	33	42	38	41	47	37	113	125
	GL50803_94582	17	10	7	12	8	14	0	29	22
	GL50803_10708	17	0	0	9	0	8	0	9	8
	GL50803_17106	17	19	10	16	12	6	0	45	18
	GL50803_16996	17	0	0	0	0	0	0	0	0
	GL50803_4149	17	10	7	0	12	16	14	17	42
	GL50803_16935	17	0	0	0	0	0	0	0	0
	GL50803_2562	17	0	0	0	10	6	6	0	22
	GL50803_4383	17	12	17	12	15	14	20	41	49
	GL50803_9117	17	0	0	0	0	4	4	0	8
	GL50803_7588	17	17	32	21	21	16	29	70	66
	GL50803_29307	17	5	10	12	10	4	8	27	22
	GL50803_114885	17	0	0	0	0	0	0	0	0
	GL50803_14827	17	45	32	28	37	31	33	105	101
	GL50803_16716	17	0	0	0	0	0	0	0	0
	GL50803_11595	17	0	0	0	0	4	0	0	4
	GL50803_13372	17	0	0	0	0	0	0	0	0
	GL50803_17460	17	14	7	12	12	4	8	33	24
	GL50803_8462	17	45	64	52	48	49	59	161	156
	GL50803_33685	17	0	0	0	0	0	0	0	0
	GL50803_100864	17	21	15	21	21	23	16	57	60
	GL50803_9077	17	0	0	0	0	0	0	0	0
	GL50803_23185	17	0	0	0	0	0	0	0	0
	GL50803_14602	17	0	0	0	0	0	0	0	0
	GL50803_103125	17	0	2	0	0	0	6	2	6
	GL50803_113873	17	21	0	40	21	27	20	61	68
	GL50803_115066	17	0	0	0	0	0	0	0	0
	GL50803_7204	17	41	32	40	31	21	31	113	83
	GL50803_101906	17	14	0	12	12	14	16	26	42
	GL50803_16342	17	0	0	0	0	0	0	0	0
	GL50803_16532	17	0	0	0	0	12	12	0	24
	GL50803_16390	17	17	15	23	15	17	0	55	32
	GL50803_86468	17	0	0	0	21	23	21	0	65
	GL50803_98056	17	29	32	35	23	19	21	96	63
	GL50803_94322	17	0	0	0	0	0	0	0	0
	GL50803_14345	17	7	7	7	0	0	8	21	8
	GL50803_16779	17	21	22	35	23	35	31	78	89
	GL50803_13350	17	0	0	0	0	0	0	0	0
	GL50803_11364	16	14	10	9	8	8	12	33	28
	GL50803_112258	16	0	0	0	0	0	0	0	0
	GL50803_2098	16	0	0	9	4	0	0	9	4
	GL50803_15847	16	7	10	9	10	8	8	26	26
	GL50803_6242	16	24	27	38	31	27	23	89	81
	GL50803_7747	16	0	0	0	4	0	0	0	4
	GL50803_115159	16	0	0	0	0	0	8	0	8
	GL50803_93548	16	24	17	23	33	33	21	64	87
	GL50803_3760	16	0	0	0	0	6	6	0	12
	GL50803_14212	16	19	27	0	25	16	20	46	61
	GL50803_17567	16	0	0	0	0	0	0	0	0
	GL50803_14938	16	93	96	103	69	66	70	292	205
	GL50803_17224	16	0	0	0	0	10	12	0	22
	GL50803_31309	16	0	0	0	0	0	0	0	0
	GL50803_1695	16	5	7	9	8	14	12	21	34
	GL50803_137617	16	0	0	0	4	8	0	0	12
	GL50803_17080	16	0	0	0	0	0	0	0	0
	GL50803_17579	16	12	12	7	8	12	8	31	28
	GL50803_104250	16	31	0	0	23	23	31	31	77
	GL50803_13215	16	0	0	0	0	0	0	0	0
	GL50803_17231	16	0	0	0	10	0	0	0	10
	GL50803_5375	16	2	2	2	0	0	0	6	0
	GL50803_17465	16	0	10	0	0	0	0	10	0
	GL50803_16948	16	0	0	0	0	0	0	0	0
	GL50803_7422	16	0	0	0	0	0	0	0	0
	GL50803_86683	16	0	10	7	6	0	0	17	6
	GL50803_15520	16	45	47	54	42	45	39	146	126
	GL50803_14475	16	0	10	9	10	12	6	19	28
	GL50803_14584	16	14	20	12	8	14	10	46	32
	GL50803_16322	16	31	29	35	19	27	27	95	73
	GL50803_35180	16	0	0	0	0	0	12	0	12
	GL50803_11247	16	62	69	52	33	43	37	183	113
	GL50803_14311	16	17	10	9	17	14	16	36	47
	GL50803_16363	16	0	12	0	0	0	0	12	0
	GL50803_16588	16	53	56	59	54	52	45	168	151
	GL50803_8426	16	10	7	0	0	0	0	17	0
	GL50803_6671	16	0	7	0	0	6	0	7	6
	GL50803_17337	16	21	24	16	35	21	21	61	77
	GL50803_8163	16	7	5	0	8	8	0	12	16
	GL50803_104031	16	7	10	12	4	0	8	29	12
	GL50803_16310	16	45	61	56	44	49	39	162	132
	GL50803_8074	16	10	10	23	0	10	6	43	16
	GL50803_32399	16	0	0	0	0	6	0	0	6
	GL50803_113480	16	0	10	0	0	0	0	10	0
	GL50803_15514	16	12	12	12	14	16	12	36	42
	GL50803_40067	16	0	5	0	10	4	4	5	18
	GL50803_14581	16	0	0	0	0	0	0	0	0
	GL50803_4410	16	12	15	19	29	25	20	46	74
	GL50803_3470	15	0	0	0	0	0	0	0	0
	GL50803_103838	15	0	0	0	0	0	0	0	0
	GL50803_17333	15	0	0	0	0	0	0	0	0
	GL50803_6939	15	14	15	16	8	14	10	45	32
	GL50803_16658	15	0	0	0	0	0	0	0	0
	GL50803_9376	15	17	15	14	17	10	12	46	39
	GL50803_14994	15	0	0	0	0	0	0	0	0
	GL50803_14404	15	14	22	14	12	14	10	50	36
	GL50803_11380	15	12	15	16	25	14	18	43	57
	GL50803_15823	15	10	5	12	8	4	0	27	12
	GL50803_16773	15	0	0	0	4	10	6	0	20
	GL50803_135231	15	19	27	23	25	16	20	69	61
	GL50803_17558	15	7	0	0	6	6	4	7	16
	GL50803_4627	15	0	0	0	0	0	0	0	0
	GL50803_24662	15	29	20	21	12	19	18	70	49
	GL50803_15549	15	0	0	0	0	0	0	0	0
	GL50803_6330	15	24	20	14	23	27	35	58	85
	GL50803_3910	15	0	0	49	29	27	31	49	87
	GL50803_15956	15	0	0	0	0	17	10	0	27
	GL50803_17165	15	0	0	0	0	6	0	0	6
	GL50803_16699	15	0	0	0	0	0	0	0	0
	GL50803_13981	15	0	0	0	0	0	10	0	10
	GL50803_11867	15	0	0	0	0	0	0	0	0
	GL50803_16720	15	5	5	0	0	0	8	10	8
	GL50803_137684	15	0	0	0	0	0	0	0	0
	GL50803_16227	15	0	0	0	0	8	0	0	8
	GL50803_13127	15	7	12	12	14	14	16	31	44
	GL50803_9827	15	29	27	28	37	29	35	84	101
	GL50803_17288	15	12	7	7	8	4	8	26	20
	GL50803_14614	15	41	32	35	37	31	35	108	103
	GL50803_97130	15	0	0	0	0	0	0	0	0
	GL50803_90950	15	0	0	0	0	0	0	0	0
	GL50803_9493	15	0	0	0	0	0	6	0	6
	GL50803_86761	15	0	0	0	0	0	0	0	0
	GL50803_15035	15	0	0	0	0	0	8	0	8
	GL50803_14277	15	0	0	0	0	0	0	0	0
	GL50803_4652	15	48	39	45	42	39	27	132	108
	GL50803_17163	15	79	76	85	68	56	86	240	210
	GL50803_137748	15	0	0	14	0	0	0	14	0
	GL50803_24537	15	10	12	9	12	17	12	31	41
	GL50803_86600	15	10	15	9	12	16	10	34	38
	GL50803_32697	15	0	0	0	0	0	0	0	0
	GL50803_13988	15	10	0	0	0	0	0	10	0
	GL50803_16833	15	17	20	26	15	16	14	63	45
	GL50803_17354	15	0	0	0	0	0	0	0	0
	GL50803_14519	15	0	0	0	0	0	0	0	0
	GL50803_13273	15	24	12	9	14	16	18	45	48
	GL50803_9134	15	0	0	0	0	0	0	0	0
	GL50803_17056	15	33	17	33	29	29	33	83	91
	GL50803_10856	15	0	0	0	6	10	0	0	16
	GL50803_15218	15	0	0	0	0	0	0	0	0
	GL50803_14568	15	2	0	2	12	0	0	4	12
	GL50803_113740	15	0	0	0	0	0	0	0	0
	GL50803_8360	15	24	17	19	19	17	20	60	56
	GL50803_14983	15	0	5	5	10	6	8	10	24
	GL50803_14921	15	0	0	0	0	0	0	0	0
	GL50803_29327	15	0	0	0	0	8	0	0	8
	GL50803_12223	15	7	0	7	0	0	10	14	10
	GL50803_113987	15	0	0	0	0	0	0	0	0
	GL50803_14593	14	0	0	0	0	0	0	0	0
	GL50803_5659	14	10	0	5	10	6	0	15	16
	GL50803_4349	14	0	7	7	12	17	14	14	43
	GL50803_5947	14	53	39	42	35	31	25	134	91
	GL50803_114751	14	0	0	0	0	0	0	0	0
	GL50803_14241	14	0	0	0	0	6	0	0	6
	GL50803_8035	14	0	5	0	0	0	0	5	0
	GL50803_5603	14	0	0	0	0	0	0	0	0
	GL50803_40390	14	0	0	0	0	0	0	0	0
	GL50803_17223	14	5	0	9	6	10	8	14	24
	GL50803_16567	14	12	12	9	15	12	8	33	35
	GL50803_40817	14	19	24	16	17	16	10	59	43
	GL50803_9894	14	0	5	5	12	0	0	10	12
	GL50803_94658	14	12	7	9	10	16	10	28	36
	GL50803_16339	14	17	24	28	8	10	8	69	26
	GL50803_11100	14	0	0	0	0	0	0	0	0
	GL50803_113554	14	10	7	12	14	14	14	29	42
	GL50803_15427	14	26	29	28	15	17	18	83	50
	GL50803_17566	14	10	0	7	4	6	8	17	18
	GL50803_15097	14	17	17	16	21	25	23	50	69
	GL50803_6422	14	0	0	0	0	4	0	0	4
	GL50803_16456	14	0	15	9	4	0	0	24	4
	GL50803_95653	14	0	0	0	0	0	0	0	0
	GL50803_16659	14	7	7	9	14	16	12	23	42
	GL50803_13272	14	33	34	26	21	21	23	93	65
	GL50803_4547	14	43	44	52	42	37	37	139	116
	GL50803_14497	14	19	17	19	17	16	21	55	54
	GL50803_114209	14	0	0	14	0	12	0	14	12
	GL50803_104685	14	14	22	23	14	16	18	59	48
	GL50803_7843	14	12	12	7	17	12	16	31	45
	GL50803_86815	14	10	0	12	10	10	8	22	28
	GL50803_10608	14	0	0	0	0	0	0	0	0
	GL50803_95563	14	0	0	0	0	0	0	0	0
	GL50803_36069	14	31	37	33	33	33	21	101	87
	GL50803_103807	14	0	0	0	0	0	0	0	0
	GL50803_15099	14	19	22	26	17	25	20	67	62
	GL50803_16556	14	0	0	0	0	0	0	0	0
	GL50803_32312	14	10	5	0	8	8	12	15	28
	GL50803_7789	14	19	17	21	17	14	18	57	49
	GL50803_16044	14	17	27	28	17	31	18	72	66
	GL50803_22204	14	0	0	5	14	12	10	5	36
	GL50803_2483	14	7	10	7	8	0	6	24	14
	GL50803_114462	14	0	0	5	0	12	4	5	16
	GL50803_137641	14	0	0	0	10	10	14	0	34
	GL50803_92134	14	2	2	0	0	0	0	4	0
	GL50803_17000	14	7	7	7	15	8	10	21	33
	GL50803_17132	14	0	0	0	0	0	4	0	4
	GL50803_10919	14	36	39	33	23	21	21	108	65
	GL50803_7962	14	26	24	23	19	19	14	73	52
	GL50803_14802	14	0	0	0	0	0	0	0	0
	GL50803_23017	14	0	0	0	0	0	0	0	0
	GL50803_11301	14	41	56	49	42	41	55	146	138
	GL50803_8842	14	0	0	0	4	8	6	0	18
	GL50803_26199	14	7	0	0	8	6	8	7	22
	GL50803_7260	14	26	29	28	25	25	23	83	73
	GL50803_137613	14	26	22	21	23	14	0	69	37
	GL50803_14390	14	0	0	0	0	0	0	0	0
	GL50803_17578	14	0	0	0	0	0	0	0	0
	GL50803_95192	14	0	0	0	0	6	0	0	6
	GL50803_11950	14	41	47	42	33	39	29	130	101
	GL50803_5800	14	7	12	12	15	8	16	31	39
	GL50803_17406	14	0	0	0	6	0	0	0	6
	GL50803_7350	14	0	0	0	0	0	0	0	0
	GL50803_9870	14	0	2	0	2	2	0	2	4
	GL50803_12598	13	0	0	0	0	0	0	0	0
	GL50803_23357	13	0	0	0	0	0	0	0	0
	GL50803_29490	13	0	0	0	0	0	0	0	0
	GL50803_86934,GL50803_101307	13	0	7	0	0	0	0	7	0
	GL50803_10813	13	0	0	0	0	0	0	0	0
	GL50803_5867	13	0	0	0	0	0	0	0	0
	GL50803_14704	13	0	5	0	8	8	6	5	22
	GL50803_27896	13	0	0	0	0	0	0	0	0
	GL50803_8916	13	0	0	0	0	4	0	0	4
	GL50803_16929	13	7	5	14	6	8	4	26	18
	GL50803_14586	13	7	0	0	0	0	0	7	0
	GL50803_14628	13	0	0	7	4	4	0	7	8
	GL50803_15567	13	7	7	9	17	16	20	23	53
	GL50803_5749	13	0	0	0	6	0	6	0	12
	GL50803_16969	13	24	32	28	19	23	23	84	65
	GL50803_17192	13	0	0	0	0	0	0	0	0
	GL50803_92132	13	10	0	0	0	0	0	10	0
	GL50803_9503	13	5	0	5	14	4	0	10	18
	GL50803_15513	13	0	0	0	0	0	0	0	0
	GL50803_6135	13	33	37	33	27	21	23	103	71
	GL50803_8243	13	0	0	0	0	0	0	0	0
	GL50803_28234	13	12	10	9	10	8	14	31	32
	GL50803_27717	13	0	0	0	4	0	10	0	14
	GL50803_7766	13	45	47	47	37	27	29	139	93
	GL50803_112112	13	0	0	7	0	0	0	7	0
	GL50803_13875	13	0	0	0	0	8	0	0	8
	GL50803_7414	13	10	10	9	14	12	12	29	38
	GL50803_15213	13	0	0	0	8	0	8	0	16
	GL50803_32571	13	0	0	0	0	0	0	0	0
	GL50803_6081	13	0	0	0	0	0	0	0	0
	GL50803_102728	13	0	0	0	0	0	0	0	0
	GL50803_7261	13	0	0	0	0	0	0	0	0
	GL50803_10609	13	7	0	14	12	10	6	21	28
	GL50803_15251	13	31	27	26	33	27	33	84	93
	GL50803_15573	13	0	0	0	4	0	0	0	4
	GL50803_3007	13	10	15	9	6	6	0	34	12
	GL50803_16498	13	0	0	0	0	0	0	0	0
	GL50803_16180	13	0	0	0	6	0	0	0	6
	GL50803_3565	13	0	0	0	0	0	0	0	0
	GL50803_14796	13	0	0	9	0	0	0	9	0
	GL50803_15260	13	24	29	26	14	17	20	79	51
	GL50803_14950	13	0	0	0	0	0	12	0	12
	GL50803_16313	13	0	0	0	0	0	0	0	0
	GL50803_8587	13	0	0	5	8	0	10	5	18
	GL50803_16930	13	0	0	7	4	0	0	7	4
	GL50803_17251	13	0	0	0	10	0	8	0	18
	GL50803_14469	13	0	0	0	0	0	8	0	8
	GL50803_5649	13	14	10	14	8	12	12	38	32
	GL50803_16630	13	0	0	0	0	0	4	0	4
	GL50803_112875	13	0	7	5	0	0	0	12	0
	GL50803_103891	13	0	0	0	0	0	4	0	4
	GL50803_100955	13	12	5	7	10	10	8	24	28
	GL50803_135873	13	7	10	7	0	0	0	24	0
	GL50803_16034	13	7	0	9	4	0	8	16	12
	GL50803_10016	13	12	12	9	12	10	12	33	34
	GL50803_11740	13	10	12	14	17	16	18	36	51
	GL50803_19003	13	21	22	31	15	21	20	74	56
	GL50803_16660	13	7	0	0	6	0	4	7	10
	GL50803_14699	13	38	42	52	33	35	29	132	97
	GL50803_14451	13	0	0	0	0	0	0	0	0
	GL50803_116477	13	0	0	0	0	0	0	0	0
	GL50803_16652	13	38	42	31	44	35	27	111	106
	GL50803_13603	13	14	15	9	19	16	10	38	45
	GL50803_13528	13	0	0	0	0	0	0	0	0
	GL50803_7723	13	0	0	0	0	0	0	0	0
	GL50803_101832	13	0	0	0	0	0	0	0	0
	GL50803_15190	13	0	0	0	0	0	0	0	0
	GL50803_8001	13	24	29	14	23	27	27	67	77
	GL50803_23064	12	0	0	0	0	0	8	0	8
	GL50803_17625	12	7	12	9	14	14	8	28	36
	GL50803_15451	12	0	0	0	8	0	0	0	8
	GL50803_101534	12	17	20	14	25	17	14	51	56
	GL50803_17574	12	0	0	0	0	0	0	0	0
	GL50803_15306	12	0	0	0	0	0	0	0	0
	GL50803_11486	12	10	12	9	14	16	14	31	44
	GL50803_10073	12	0	0	0	0	0	0	0	0
	GL50803_11311	12	2	0	2	0	0	0	4	0
	GL50803_13791	12	0	0	0	0	0	0	0	0
	GL50803_8152	12	0	0	0	0	0	0	0	0
	GL50803_5010	12	12	12	9	12	14	10	33	36
	GL50803_101918	12	0	0	0	0	0	0	0	0
	GL50803_12105	12	0	0	0	0	0	8	0	8
	GL50803_6404	12	0	0	0	0	0	0	0	0
	GL50803_16287	12	10	7	0	0	0	0	17	0
	GL50803_15397	12	12	10	9	12	6	14	31	32
	GL50803_6304	12	0	0	0	0	0	0	0	0
	GL50803_93550	12	0	0	0	0	0	0	0	0
	GL50803_27059	12	19	17	23	10	8	16	59	34
	GL50803_16220	12	0	0	0	0	0	0	0	0
	GL50803_16431	12	26	29	31	23	29	23	86	75
	GL50803_14364	12	0	10	0	0	8	6	10	14
	GL50803_87817	12	0	0	0	10	0	0	0	10
	GL50803_137754	12	0	0	0	0	0	0	0	0
	GL50803_16954	12	0	0	0	0	0	0	0	0
	GL50803_14971	12	0	5	0	10	0	4	5	14
	GL50803_16375	12	7	0	7	0	0	0	14	0
	GL50803_9558	12	7	5	0	14	14	16	12	44
	GL50803_15127	12	17	12	9	6	8	8	38	22
	GL50803_8064	12	29	22	16	23	31	29	67	83
	GL50803_15476	12	0	0	0	0	0	0	0	0
	GL50803_2980	12	31	27	21	17	23	23	79	63
	GL50803_3209	12	10	7	12	12	4	10	29	26
	GL50803_15204	12	0	0	0	10	14	12	0	36
	GL50803_13943	12	5	0	0	4	6	10	5	20
	GL50803_42357	12	0	0	0	0	0	0	0	0
	GL50803_11354	12	24	15	23	27	21	23	62	71
	GL50803_17585	12	5	0	0	0	4	10	5	14
	GL50803_15538	12	0	12	12	8	8	12	24	28
	GL50803_16734	12	0	0	9	0	0	0	9	0
	GL50803_102438	12	0	0	0	0	6	0	0	6
	GL50803_91480	12	0	0	0	0	0	0	0	0
	GL50803_15042	12	0	0	0	0	0	8	0	8
	GL50803_9283	12	0	0	0	6	0	0	0	6
	GL50803_121046,GL50803_121045	12	29	39	40	19	25	25	108	69
	GL50803_5593	12	41	42	47	27	29	25	130	81
	GL50803_2452	12	12	10	16	17	16	14	38	47
	GL50803_10882	12	7	0	0	4	4	8	7	16
	GL50803_14745	12	0	0	0	0	0	0	0	0
	GL50803_16729	12	0	0	5	0	0	0	5	0
	GL50803_16067	12	10	10	9	6	10	8	29	24
	GL50803_9573	12	0	0	5	0	0	0	5	0
	GL50803_14742	12	7	0	0	0	6	4	7	10
	GL50803_5333	12	19	24	21	27	29	23	64	79
	GL50803_137603	12	0	0	0	15	16	18	0	49
	GL50803_3342	12	0	0	0	0	0	0	0	0
	GL50803_17362	12	0	0	0	0	0	0	0	0
	GL50803_7287	12	7	0	0	10	21	14	7	45
	GL50803_17110	12	0	5	0	8	10	6	5	24
	GL50803_40228	12	0	0	0	6	0	0	0	6
	GL50803_14545	12	0	0	0	0	0	0	0	0
	GL50803_6262	12	0	0	0	0	0	0	0	0
	GL50803_14104	12	0	0	0	0	0	0	0	0
	GL50803_7522	12	0	0	0	8	8	10	0	26
	GL50803_16894	12	0	7	0	6	0	8	7	14
	GL50803_4079	12	14	0	0	8	8	8	14	24
	GL50803_17164	12	7	0	7	6	4	10	14	20
	GL50803_114498	12	0	0	0	0	0	0	0	0
	GL50803_9865	12	7	0	0	6	8	8	7	22
	GL50803_14091	12	21	37	23	25	27	23	81	75
	GL50803_14661	12	5	0	0	4	6	0	5	10
	GL50803_8172	11	0	7	0	0	0	0	7	0
	GL50803_40369	11	5	7	7	0	0	0	19	0
	GL50803_16887	11	0	0	0	0	0	0	0	0
	GL50803_15344	11	0	0	0	0	0	0	0	0
	GL50803_5883	11	0	10	0	12	6	14	10	32
	GL50803_10829	11	0	0	0	15	12	0	0	27
	GL50803_93938	11	21	20	23	21	29	20	64	70
	GL50803_113871	11	0	7	0	0	0	0	7	0
	GL50803_7608	11	0	0	0	0	0	0	0	0
	GL50803_5810	11	41	32	33	37	43	31	106	111
	GL50803_6835	11	0	0	0	0	0	0	0	0
	GL50803_12109	11	0	0	0	0	4	0	0	4
	GL50803_3762	11	0	0	0	0	0	0	0	0
	GL50803_14158	11	0	0	0	0	0	0	0	0
	GL50803_17082	11	0	0	0	14	0	0	0	14
	GL50803_8189	11	0	10	0	10	0	6	10	16
	GL50803_13766	11	12	7	5	8	6	8	24	22
	GL50803_4767	11	0	0	7	0	0	0	7	0
	GL50803_7030	11	7	10	14	15	19	14	31	48
	GL50803_87056	11	0	0	0	0	0	0	0	0
	GL50803_10330	11	33	29	33	19	23	21	95	63
	GL50803_16681	11	0	0	0	0	0	0	0	0
	GL50803_17413	11	0	0	0	0	0	0	0	0
	GL50803_7244	11	5	15	5	14	8	14	25	36
	GL50803_7537	11	0	5	5	6	0	4	10	10
	GL50803_103437	11	0	0	0	0	6	0	0	6
	GL50803_13651	11	0	0	0	0	0	0	0	0
	GL50803_3678	11	0	7	7	0	6	4	14	10
	GL50803_16326	11	0	0	0	0	0	0	0	0
	GL50803_6022	11	29	29	31	27	19	23	89	69
	GL50803_8058	11	0	7	7	0	0	0	14	0
	GL50803_9270	11	0	0	0	6	6	6	0	18
	GL50803_90122	11	0	0	0	0	0	0	0	0
	GL50803_13914	11	0	0	0	0	6	6	0	12
	GL50803_7953	11	0	0	0	6	4	0	0	10
	GL50803_5188	11	0	7	5	0	6	0	12	6
	GL50803_5249	11	0	0	0	0	0	0	0	0
	GL50803_16471	11	5	0	0	0	0	0	5	0
	GL50803_16817	11	0	5	0	0	0	6	5	6
	GL50803_17277	11	0	0	0	8	10	12	0	30
	GL50803_13412	11	10	10	14	0	0	10	34	10
	GL50803_11321	11	0	0	0	0	0	0	0	0
	GL50803_10341	11	14	10	0	0	0	0	24	0
	GL50803_26364	11	7	0	0	8	8	6	7	22
	GL50803_16367	11	0	0	0	0	8	6	0	14
	GL50803_9355	11	0	7	0	8	6	10	7	24
	GL50803_4657	11	0	0	0	0	0	0	0	0
	GL50803_14679	11	14	15	7	12	16	10	36	38
	GL50803_17198	11	0	0	0	0	4	0	0	4
	GL50803_17069	11	0	0	0	0	0	0	0	0
	GL50803_135003,GL50803_135002,GL50803_135001	11	26	27	31	23	19	20	84	62
	GL50803_14641	11	0	0	0	0	0	4	0	4
	GL50803_13315	11	0	0	0	12	6	4	0	22
	GL50803_10976	11	0	0	0	0	0	0	0	0
	GL50803_9912	11	0	0	0	0	0	0	0	0
	GL50803_15156	11	0	0	0	0	8	4	0	12
	GL50803_17527	11	0	0	0	0	0	0	0	0
	GL50803_16934	11	0	0	0	0	0	0	0	0
	GL50803_12885	11	0	0	0	8	0	0	0	8
	GL50803_9485	11	0	0	0	0	0	0	0	0
	GL50803_6133	11	45	42	45	33	41	39	132	113
	GL50803_16636	11	0	0	0	10	8	8	0	26
	GL50803_8460	11	0	0	0	0	0	0	0	0
	GL50803_10450	11	7	0	0	6	8	6	7	20
	GL50803_10367	11	36	27	45	23	21	27	108	71
	GL50803_17046	11	0	0	0	0	0	0	0	0
	GL50803_10881	11	10	7	12	12	8	0	29	20
	GL50803_42442	10	0	0	0	0	0	0	0	0
	GL50803_14171	10	21	32	31	23	17	20	84	60
	GL50803_3538	10	0	10	7	0	8	4	17	12
	GL50803_88735	10	0	0	0	0	0	0	0	0
	GL50803_8903	10	0	0	0	0	0	0	0	0
	GL50803_36426	10	0	0	0	0	0	0	0	0
	GL50803_33862	10	41	51	47	27	27	33	139	87
	GL50803_113284,GL50803_92983,GL50803_114442	10	0	10	5	8	0	0	15	8
	GL50803_16068	10	0	0	0	0	0	0	0	0
	GL50803_6148	10	0	0	0	4	0	0	0	4
	GL50803_14800	10	0	0	0	0	0	0	0	0
	GL50803_92739	10	0	0	0	0	0	0	0	0
	GL50803_14670	10	26	34	23	23	29	29	83	81
	GL50803_24425	10	5	0	9	12	12	14	14	38
	GL50803_7474	10	7	12	16	4	10	0	35	14
	GL50803_15026	10	0	0	0	0	0	0	0	0
	GL50803_17474	10	0	0	0	0	0	0	0	0
	GL50803_6617	10	0	0	0	8	0	6	0	14
	GL50803_13103	10	0	0	0	0	0	0	0	0
	GL50803_10969	10	7	10	5	8	14	12	22	34
	GL50803_101212	10	0	0	0	0	0	0	0	0
	GL50803_102710	10	7	0	0	8	0	6	7	14
	GL50803_11165	10	0	0	2	0	4	2	2	6
	GL50803_5890	10	0	0	12	6	8	6	12	20
	GL50803_16843	10	10	0	0	0	0	0	10	0
	GL50803_2101	10	26	22	23	21	25	18	71	64
	GL50803_8228	10	5	0	0	0	0	0	5	0
	GL50803_16540	10	0	0	0	0	0	0	0	0
	GL50803_23556	10	7	0	0	0	0	0	7	0
	GL50803_16070	10	0	0	0	0	0	0	0	0
	GL50803_15535	10	10	7	9	6	6	6	26	18
	GL50803_31978	10	0	0	0	0	0	0	0	0
	GL50803_10027	10	0	0	0	0	0	0	0	0
	GL50803_10291	10	0	0	0	0	0	0	0	0
	GL50803_3570	10	50	51	54	31	31	35	155	97
	GL50803_16286	10	0	0	0	0	0	0	0	0
	GL50803_89887	10	0	0	0	0	0	0	0	0
	GL50803_2305	10	0	0	0	0	0	0	0	0
	GL50803_7082	10	24	22	23	21	25	23	69	69
	GL50803_17146	10	0	0	0	4	0	0	0	4
	GL50803_15252	10	0	0	0	6	4	8	0	18
	GL50803_9782	10	0	0	0	0	0	0	0	0
	GL50803_15446	10	0	0	0	0	0	0	0	0
	GL50803_11214	10	0	0	0	0	0	0	0	0
	GL50803_17586	10	0	0	0	0	0	0	0	0
	GL50803_14566	10	0	0	0	0	0	0	0	0
	GL50803_15109	10	0	0	0	0	0	0	0	0
	GL50803_480	10	24	22	23	19	17	18	69	54
	GL50803_10055	10	0	0	0	0	0	0	0	0
	GL50803_103855	10	7	5	9	10	10	10	21	30
	GL50803_11164	10	0	0	0	0	0	6	0	6
	GL50803_9088	10	21	10	9	12	14	14	40	40
	GL50803_90710	10	5	7	5	8	4	6	17	18
	GL50803_16793	10	0	0	0	0	0	0	0	0
	GL50803_6289	10	10	10	7	14	16	12	27	42
	GL50803_137713	10	0	0	0	0	0	0	0	0
	GL50803_92031	10	0	0	0	0	0	0	0	0
	GL50803_14846	10	0	0	0	0	2	0	0	2
	GL50803_23447	10	0	0	0	0	0	0	0	0
	GL50803_16801	10	0	0	0	0	0	0	0	0
	GL50803_15090	10	0	0	0	0	8	4	0	12
	GL50803_17190	10	0	0	0	4	8	6	0	18
	GL50803_16368	10	19	22	21	12	16	16	62	44
	GL50803_13735	10	0	0	0	0	0	0	0	0
	GL50803_11299	10	0	0	0	8	0	8	0	16
	GL50803_32730	10	0	0	9	0	0	0	9	0
	GL50803_16380	10	0	0	0	4	6	6	0	16
	GL50803_9038	10	5	0	0	4	6	0	5	10
	GL50803_87022	10	0	0	0	0	0	0	0	0
	GL50803_4597	10	0	7	5	10	6	8	12	24
	GL50803_4044	10	0	0	0	0	0	0	0	0
	GL50803_17119	10	0	0	0	6	0	0	0	6
	GL50803_5927	10	0	0	0	8	8	0	0	16
	GL50803_87202	10	7	5	9	0	0	0	21	0
	GL50803_94762	10	0	0	7	6	4	0	7	10
	GL50803_4883	10	0	0	0	0	0	0	0	0
	GL50803_8560	10	10	10	5	10	10	16	25	36
	GL50803_112489	10	0	0	0	0	0	0	0	0
	GL50803_3313	10	0	0	0	0	0	0	0	0
	GL50803_8140	10	12	0	9	0	0	4	21	4
	GL50803_13467	10	0	0	0	0	0	0	0	0
	GL50803_9807	10	0	0	0	0	6	0	0	6
	GL50803_112885	10	7	0	0	6	12	8	7	26
	GL50803_1649	10	5	7	5	12	0	8	17	20
	GL50803_17587	10	0	0	0	0	6	0	0	6
	GL50803_17571	10	0	0	0	0	0	0	0	0
	GL50803_8037	10	0	0	0	0	0	0	0	0
	GL50803_113319	10	0	0	0	0	4	0	0	4
	GL50803_2970	10	0	0	0	0	0	0	0	0
	GL50803_21750	10	10	0	0	6	10	10	10	26
	GL50803_88369	10	2	0	0	0	0	0	2	0
	GL50803_22677	10	10	7	5	15	8	6	22	29
	GL50803_21331	10	7	12	9	6	6	8	28	20
	GL50803_16173	10	0	0	0	0	0	0	0	0
	GL50803_114210	10	0	0	0	0	4	0	0	4
	GL50803_14135	10	0	0	0	0	0	0	0	0
	GL50803_9099	10	10	10	12	10	10	8	32	28
	GL50803_17037	9	0	0	0	0	0	0	0	0
	GL50803_16288	9	0	0	0	0	0	0	0	0
	GL50803_3098	9	10	12	19	10	10	12	41	32
	GL50803_9618	9	0	0	0	0	0	0	0	0
	GL50803_16272	9	2	2	2	0	4	2	6	6
	GL50803_3589	9	0	0	0	0	0	0	0	0
	GL50803_12999	9	0	0	0	10	12	6	0	28
	GL50803_8377	9	0	0	0	0	6	0	0	6
	GL50803_8856	9	0	0	0	0	2	8	0	10
	GL50803_9173	9	5	10	7	4	0	6	22	10
	GL50803_103783	9	0	0	0	0	0	0	0	0
	GL50803_14481	9	7	7	5	8	8	6	19	22
	GL50803_16483	9	0	0	0	0	0	0	0	0
	GL50803_11436	9	5	0	0	0	4	6	5	10
	GL50803_13310	9	0	0	0	0	0	0	0	0
	GL50803_4026	9	0	0	0	4	0	4	0	8
	GL50803_115129	9	0	0	0	0	0	0	0	0
	GL50803_15454	9	17	15	12	8	12	6	44	26
	GL50803_24376	9	0	0	0	0	0	0	0	0
	GL50803_16404	9	10	7	7	10	12	8	24	30
	GL50803_24947	9	12	0	0	0	0	6	12	6
	GL50803_5871	9	0	0	0	8	0	0	0	8
	GL50803_15399	9	0	0	5	0	0	0	5	0
	GL50803_89845	9	0	0	0	0	0	0	0	0
	GL50803_8350	9	0	0	0	0	0	0	0	0
	GL50803_24009	9	10	5	9	0	8	8	24	16
	GL50803_5744	9	0	0	0	8	6	6	0	20
	GL50803_6590	9	0	0	0	0	0	0	0	0
	GL50803_96994	9	0	0	0	8	0	0	0	8
	GL50803_8589	9	0	0	0	0	0	0	0	0
	GL50803_14058	9	7	0	0	0	8	0	7	8
	GL50803_87926	9	0	0	0	0	0	0	0	0
	GL50803_13000	9	0	0	0	10	6	4	0	20
	GL50803_27602	9	0	0	7	0	0	0	7	0
	GL50803_10825	9	0	0	0	0	4	0	0	4
	GL50803_7966	9	0	0	0	0	0	0	0	0
	GL50803_13382	9	0	0	0	0	4	0	0	4
	GL50803_9697	9	0	0	0	0	4	0	0	4
	GL50803_9196	9	0	0	0	0	6	4	0	10
	GL50803_23602	9	0	0	0	0	4	0	0	4
	GL50803_10569	9	0	0	0	0	0	0	0	0
	GL50803_14225	9	0	0	0	0	0	0	0	0
	GL50803_17150	9	12	10	7	10	8	10	29	28
	GL50803_15101	9	0	0	0	0	0	0	0	0
	GL50803_16612	9	0	0	0	0	0	0	0	0
	GL50803_96264	9	0	0	0	0	0	8	0	8
	GL50803_2902	9	0	0	0	0	0	0	0	0
	GL50803_12949	9	7	15	9	10	12	8	31	30
	GL50803_14759	9	0	0	0	0	0	0	0	0
	GL50803_14321	9	26	27	21	21	23	18	74	62
	GL50803_13890	9	7	0	5	0	6	0	12	6
	GL50803_13360	9	0	0	0	0	0	0	0	0
	GL50803_14689	9	0	0	0	0	6	4	0	10
	GL50803_4606	9	10	7	0	12	0	10	17	22
	GL50803_7233	9	0	7	0	4	8	6	7	18
	GL50803_10299	9	0	0	0	0	0	6	0	6
	GL50803_17536	9	0	0	7	0	0	0	7	0
	GL50803_4498	9	0	0	0	0	6	0	0	6
	GL50803_33663	9	0	5	0	0	0	10	5	10
	GL50803_13075	9	7	7	0	0	0	0	14	0
	GL50803_13323	9	0	0	0	0	0	0	0	0
	GL50803_3977	9	0	0	0	0	0	0	0	0
	GL50803_14874	9	0	0	0	0	0	0	0	0
	GL50803_11755	9	0	0	0	0	0	4	0	4
	GL50803_11448	9	0	0	0	0	0	0	0	0
	GL50803_7556	9	0	0	0	6	0	0	0	6
	GL50803_17195	9	7	5	7	4	4	4	19	12
	GL50803_9741	9	0	0	0	0	0	0	0	0
	GL50803_13797	9	0	0	0	0	0	0	0	0
	GL50803_5892	9	5	0	0	0	4	0	5	4
	GL50803_114698	9	0	0	0	0	0	0	0	0
	GL50803_16069	9	0	0	0	0	0	0	0	0
	GL50803_17608	9	0	0	0	0	6	0	0	6
	GL50803_16596	9	0	0	0	0	0	0	0	0
	GL50803_16161	9	0	5	9	12	0	6	14	18
	GL50803_137745	9	0	0	0	4	0	0	0	4
	GL50803_15442	9	0	0	0	0	0	0	0	0
	GL50803_91099	9	0	0	0	6	0	0	0	6
	GL50803_1979	9	0	0	0	0	0	0	0	0
	GL50803_10858	9	5	7	7	8	8	6	19	22
	GL50803_7569	9	5	5	0	4	10	8	10	22
	GL50803_6680	9	0	0	0	0	0	0	0	0
	GL50803_92498	9	0	0	0	0	0	0	0	0
	GL50803_17364	9	14	7	9	10	16	8	30	34
	GL50803_15930	9	0	5	0	0	0	0	5	0
	GL50803_17538	9	0	0	0	0	0	0	0	0
	GL50803_16707	9	0	0	0	0	0	0	0	0
	GL50803_15049	9	0	0	0	4	0	8	0	12
	GL50803_6177	9	0	0	0	0	0	0	0	0
	GL50803_3994	9	10	0	0	0	17	0	10	17
	GL50803_11186	9	0	5	0	0	0	6	5	6
	GL50803_9810	9	38	32	33	21	19	16	103	56
	GL50803_8329	9	5	7	7	6	8	10	19	24
	GL50803_16424	9	0	0	0	0	0	0	0	0
	GL50803_1656	9	0	0	0	0	0	0	0	0
	GL50803_9274	9	0	0	0	0	0	0	0	0
	GL50803_6171	9	53	44	40	33	35	29	137	97
	GL50803_8049	9	0	0	0	8	6	4	0	18
	GL50803_4204	9	0	0	7	4	10	10	7	24
	GL50803_4257	9	0	0	0	0	0	0	0	0
	GL50803_16237	9	0	0	0	0	0	0	0	0
	GL50803_9848	9	14	22	26	15	19	12	62	46
	GL50803_95787	9	0	0	0	0	0	0	0	0
	GL50803_89746	9	0	0	0	0	0	0	0	0
	GL50803_13756	9	17	17	16	14	14	12	50	40
	GL50803_15228	9	26	22	21	12	21	20	69	53
	GL50803_11540	9	0	0	0	27	19	23	0	69
	GL50803_2053	9	17	12	16	8	12	10	45	30
	GL50803_16445	9	7	0	0	0	6	10	7	16
	GL50803_5294	9	0	0	0	0	0	0	0	0
	GL50803_16039	9	0	0	0	0	0	0	0	0
	GL50803_10013	9	0	0	0	0	4	0	0	4
	GL50803_16160	9	10	12	12	15	12	8	34	35
	GL50803_5785	9	0	0	0	0	6	0	0	6
	GL50803_14436	9	0	0	0	0	0	0	0	0
	GL50803_14606	9	0	5	7	6	6	6	12	18
	GL50803_15124	8	12	12	19	6	8	6	43	20
	GL50803_95064	8	0	7	5	12	0	0	12	12
	GL50803_10260	8	0	15	0	0	16	0	15	16
	GL50803_11982	8	0	0	0	0	0	0	0	0
	GL50803_16893	8	0	0	0	0	0	0	0	0
	GL50803_3256	8	5	7	7	10	6	6	19	22
	GL50803_8770	8	0	0	0	4	0	4	0	8
	GL50803_102248	8	0	0	0	0	0	0	0	0
	GL50803_102455	8	0	0	0	0	0	0	0	0
	GL50803_9751	8	0	0	0	8	0	6	0	14
	GL50803_17583	8	0	0	0	0	6	0	0	6
	GL50803_8471	8	0	0	0	0	0	0	0	0
	GL50803_9780	8	10	0	0	4	4	6	10	14
	GL50803_14235	8	0	0	0	0	0	0	0	0
	GL50803_2323	8	0	0	0	0	0	0	0	0
	GL50803_13809	8	0	0	0	0	0	0	0	0
	GL50803_14045	8	0	0	5	4	6	0	5	10
	GL50803_10422	8	0	0	0	0	0	0	0	0
	GL50803_4843	8	0	0	0	0	6	0	0	6
	GL50803_113655	8	0	0	0	0	0	0	0	0
	GL50803_95895	8	0	0	0	0	0	0	0	0
	GL50803_101339	8	0	0	0	8	8	0	0	16
	GL50803_89828	8	0	0	0	0	0	0	0	0
	GL50803_24860	8	0	0	0	0	0	0	0	0
	GL50803_114815	8	5	0	0	0	0	0	5	0
	GL50803_3032	8	0	0	0	6	0	0	0	6
	GL50803_16526	8	5	0	0	4	8	8	5	20
	GL50803_8524	8	0	0	0	0	0	0	0	0
	GL50803_11621	8	0	0	0	0	0	0	0	0
	GL50803_34058	8	0	0	0	0	0	0	0	0
	GL50803_11640	8	0	0	0	0	0	0	0	0
	GL50803_17174	8	0	0	0	0	0	0	0	0
	GL50803_2549	8	0	0	0	0	0	0	0	0
	GL50803_14660	8	14	12	12	12	10	12	38	34
	GL50803_16013	8	0	0	0	0	0	0	0	0
	GL50803_14213	8	5	7	0	8	8	6	12	22
	GL50803_16914	8	0	0	0	0	0	0	0	0
	GL50803_32419	8	0	0	0	0	0	0	0	0
	GL50803_15270	8	0	0	0	8	0	0	0	8
	GL50803_14856	8	0	0	0	0	8	0	0	8
	GL50803_14758	8	0	0	0	0	0	0	0	0
	GL50803_7807	8	7	0	0	6	0	0	7	6
	GL50803_101168	8	7	7	0	0	0	0	14	0
	GL50803_14509	8	0	0	0	0	6	0	0	6
	GL50803_10612	8	0	0	0	10	6	0	0	16
	GL50803_2825	8	0	0	7	4	6	0	7	10
	GL50803_7797	8	0	0	0	0	2	2	0	4
	GL50803_10019	8	0	0	0	0	0	0	0	0
	GL50803_14392	8	7	5	5	6	6	0	17	12
	GL50803_21803	8	0	0	0	0	0	0	0	0
	GL50803_15192	8	0	0	0	0	0	0	0	0
	GL50803_14490	8	0	0	0	0	0	0	0	0
	GL50803_221692	8	0	0	0	0	0	0	0	0
	GL50803_112519	8	0	10	5	8	10	8	15	26
	GL50803_115338,GL50803_115337	8	7	7	5	4	6	4	19	14
	GL50803_13194	8	0	5	0	0	0	2	5	2
	GL50803_113038	8	5	0	0	0	4	4	5	8
	GL50803_9098	8	0	0	0	0	0	0	0	0
	GL50803_7323	8	0	0	0	4	8	12	0	24
	GL50803_7791	8	0	0	0	0	0	0	0	0
	GL50803_15977	8	0	0	0	0	0	0	0	0
	GL50803_17320	8	0	0	0	0	0	0	0	0
	GL50803_16998	8	0	0	0	0	0	0	0	0
	GL50803_86680	8	0	0	0	0	6	0	0	6
	GL50803_4331	8	10	12	14	14	12	14	36	40
	GL50803_6752	8	12	12	12	10	10	8	36	28
	GL50803_86444	8	7	0	0	0	0	0	7	0
	GL50803_32509	8	0	0	0	0	0	0	0	0
	GL50803_15392	8	0	0	0	0	0	0	0	0
	GL50803_14203	8	0	0	0	0	0	0	0	0
	GL50803_5171	8	0	0	0	0	4	0	0	4
	GL50803_14174	8	0	0	0	0	0	0	0	0
	GL50803_13007	8	0	10	0	0	0	0	10	0
	GL50803_3417	8	0	0	0	0	4	0	0	4
	GL50803_9058	8	0	0	0	0	0	8	0	8
	GL50803_5533	8	0	0	0	0	0	0	0	0
	GL50803_11105	8	0	0	0	0	0	0	0	0
	GL50803_91476	8	0	0	0	0	0	0	0	0
	GL50803_5809	8	0	0	0	0	0	0	0	0
	GL50803_10802	8	0	0	0	0	0	0	0	0
	GL50803_15993	8	0	0	0	0	0	0	0	0
	GL50803_3582	8	0	0	0	0	0	0	0	0
	GL50803_11713	8	14	7	2	0	8	4	23	12
	GL50803_22291	8	7	0	0	6	8	6	7	20
	GL50803_35670	8	0	0	0	0	10	0	0	10
	GL50803_7909	8	0	0	0	4	4	4	0	12
	GL50803_32938	8	0	0	0	0	0	0	0	0
	GL50803_14456	8	0	0	0	8	0	0	0	8
	GL50803_16298	7	7	0	0	0	6	0	7	6
	GL50803_11521	7	0	0	0	0	0	0	0	0
	GL50803_24113	7	0	0	0	0	0	0	0	0
	GL50803_23004	7	0	7	9	8	8	12	16	28
	GL50803_7514	7	0	0	0	0	0	6	0	6
	GL50803_9349	7	10	10	5	8	8	6	25	22
	GL50803_15368	7	0	0	0	0	0	0	0	0
	GL50803_10675	7	0	0	0	0	0	0	0	0
	GL50803_10808	7	0	0	0	0	0	0	0	0
	GL50803_28336	7	0	0	0	0	0	0	0	0
	GL50803_92760	7	0	0	0	0	0	0	0	0
	GL50803_89285	7	0	0	0	0	8	0	0	8
	GL50803_13904	7	5	5	5	4	8	10	15	22
	GL50803_42008	7	5	0	0	0	0	0	5	0
	GL50803_7950	7	0	0	0	0	6	4	0	10
	GL50803_7593	7	0	0	0	0	0	0	0	0
	GL50803_17385	7	0	0	0	0	0	0	0	0
	GL50803_24372	7	0	0	0	0	0	0	0	0
	GL50803_22855	7	0	5	0	4	0	0	5	4
	GL50803_10254	7	0	0	0	0	6	0	0	6
	GL50803_9116	7	0	0	0	0	0	0	0	0
	GL50803_37907	7	0	0	0	0	0	0	0	0
	GL50803_5517	7	19	22	23	12	14	18	64	44
	GL50803_10939	7	7	5	0	0	0	0	12	0
	GL50803_4059	7	0	0	0	0	0	0	0	0
	GL50803_112828	7	0	0	0	0	0	0	0	0
	GL50803_137698	7	0	5	0	0	4	4	5	8
	GL50803_7533	7	0	0	0	0	0	0	0	0
	GL50803_8210	7	0	0	0	0	0	0	0	0
	GL50803_4357	7	0	0	0	0	0	0	0	0
	GL50803_10181	7	0	0	0	0	0	0	0	0
	GL50803_15867	7	0	0	0	0	0	0	0	0
	GL50803_16906	7	0	0	0	0	0	0	0	0
	GL50803_7328	7	0	0	0	0	0	0	0	0
	GL50803_15064	7	0	0	0	0	0	0	0	0
	GL50803_15157	7	0	0	0	0	0	0	0	0
	GL50803_16090	7	0	0	0	0	0	0	0	0
	GL50803_39483	7	19	10	19	12	16	14	48	42
	GL50803_13921	7	0	0	0	0	0	0	0	0
	GL50803_86855	7	0	0	0	0	0	6	0	6
	GL50803_7009	7	0	0	5	4	4	0	5	8
	GL50803_14926	7	5	0	0	0	0	0	5	0
	GL50803_31998	7	0	0	0	0	0	0	0	0
	GL50803_11287	7	0	0	0	0	0	0	0	0
	GL50803_23888	7	7	7	7	6	12	8	21	26
	GL50803_6436	7	0	0	0	0	0	0	0	0
	GL50803_6439	7	0	0	0	0	0	0	0	0
	GL50803_16318	7	0	0	0	0	0	0	0	0
	GL50803_33030	7	0	0	0	0	0	0	0	0
	GL50803_17219	7	0	0	0	0	0	0	0	0
	GL50803_21201	7	0	0	0	0	0	0	0	0
	GL50803_16263	7	0	10	9	0	0	4	19	4
	GL50803_7590	7	0	0	0	0	0	0	0	0
	GL50803_95918	7	0	0	0	17	0	21	0	38
	GL50803_14223	7	0	0	0	0	0	0	0	0
	GL50803_16114	7	14	12	23	17	12	20	49	49
	GL50803_3211	7	0	0	0	0	0	0	0	0
	GL50803_14117	7	0	0	0	0	0	0	0	0
	GL50803_5881	7	7	0	0	0	0	0	7	0
	GL50803_3147	7	0	0	0	0	0	4	0	4
	GL50803_17449	7	0	0	0	0	0	0	0	0
	GL50803_3414	7	0	0	0	0	0	0	0	0
	GL50803_5786	7	0	0	0	0	0	0	0	0
	GL50803_104984	7	0	0	0	0	0	0	0	0
	GL50803_11125	7	0	0	0	0	0	0	0	0
	GL50803_8465	7	0	0	0	0	0	0	0	0
	GL50803_15515	7	0	5	0	0	0	8	5	8
	GL50803_24979	7	0	0	0	0	0	0	0	0
	GL50803_88581	7	0	0	0	6	0	0	0	6
	GL50803_10136	7	0	0	0	0	0	0	0	0
	GL50803_14400	7	0	0	0	0	0	0	0	0
	GL50803_6366	7	0	5	9	0	0	0	14	0
	GL50803_100987	7	0	0	0	0	0	0	0	0
	GL50803_91398	7	0	0	0	4	0	0	0	4
	GL50803_7799	7	0	0	0	0	0	0	0	0
	GL50803_15499	7	0	0	0	0	0	0	0	0
	GL50803_135886,GL50803_135885	7	0	7	5	4	4	0	12	8
	GL50803_10315	7	0	0	0	0	0	0	0	0
	GL50803_11434	7	21	17	21	14	21	18	59	53
	GL50803_8892	7	0	0	0	0	0	0	0	0
	GL50803_113130	7	0	0	0	0	0	0	0	0
	GL50803_7896	7	0	0	7	4	4	0	7	8
	GL50803_114674	7	0	0	0	0	0	0	0	0
	GL50803_17012	7	0	0	0	0	0	0	0	0
	GL50803_17154	7	0	0	0	0	0	0	0	0
	GL50803_2796	7	0	0	0	0	0	0	0	0
	GL50803_33629	7	0	0	0	0	0	6	0	6
	GL50803_29796	7	0	0	0	0	0	0	0	0
	GL50803_7570	7	0	0	0	0	0	0	0	0
	GL50803_13604	7	0	0	0	0	6	0	0	6
	GL50803_15076	7	0	0	0	0	0	0	0	0
	GL50803_14004	7	0	0	0	0	0	0	0	0
	GL50803_9658	7	0	0	0	0	0	4	0	4
	GL50803_16722	7	7	0	0	0	0	0	7	0
	GL50803_34093	7	17	27	16	14	12	12	60	38
	GL50803_10568	7	0	0	0	0	0	0	0	0
	GL50803_22136	7	0	0	0	0	0	0	0	0
	GL50803_13268	7	36	49	40	31	27	31	125	89
	GL50803_8702	7	0	0	0	0	0	0	0	0
	GL50803_14346	7	0	0	0	0	0	0	0	0
	GL50803_17391	7	0	0	0	0	0	0	0	0
	GL50803_5772	7	0	0	0	0	0	0	0	0
	GL50803_8610	7	0	0	5	0	0	0	5	0
	GL50803_27521,GL50803_14256	7	0	7	0	10	10	10	7	30
	GL50803_115245	6	0	0	0	0	0	0	0	0
	GL50803_7552	6	0	0	0	0	0	0	0	0
	GL50803_29181	6	0	0	0	0	0	0	0	0
	GL50803_12820	6	0	0	0	0	0	0	0	0
	GL50803_16891	6	0	0	0	0	8	0	0	8
	GL50803_101955	6	0	0	0	0	0	0	0	0
	GL50803_17347	6	5	5	9	4	0	0	19	4
	GL50803_21743	6	0	0	7	0	0	0	7	0
	GL50803_17294	6	0	5	0	0	10	6	5	16
	GL50803_17299	6	0	0	0	0	0	0	0	0
	GL50803_10572	6	0	0	0	0	8	6	0	14
	GL50803_23492	6	0	0	0	0	0	0	0	0
	GL50803_13616	6	0	0	0	0	0	0	0	0
	GL50803_6589	6	0	0	0	0	0	0	0	0
	GL50803_14821	6	7	7	7	0	8	6	21	14
	GL50803_14341	6	0	0	0	0	0	0	0	0
	GL50803_16127	6	0	0	0	0	0	0	0	0
	GL50803_6725	6	0	0	0	0	0	0	0	0
	GL50803_114218	6	0	7	0	0	0	0	7	0
	GL50803_15531	6	0	0	0	0	0	0	0	0
	GL50803_12091	6	10	15	14	14	10	12	39	36
	GL50803_12063	6	0	0	0	0	0	0	0	0
	GL50803_15564	6	0	0	0	0	0	0	0	0
	GL50803_16548	6	0	0	0	4	0	0	0	4
	GL50803_14651	6	0	0	0	0	0	0	0	0
	GL50803_14017	6	0	0	0	0	0	0	0	0
	GL50803_11554	6	0	0	0	0	0	0	0	0
	GL50803_17375	6	0	0	0	0	0	0	0	0
	GL50803_112932	6	0	0	0	4	0	0	0	4
	GL50803_16521	6	0	0	0	0	0	0	0	0
	GL50803_16791	6	0	0	0	0	0	0	0	0
	GL50803_11712	6	0	0	0	0	0	0	0	0
	GL50803_13930	6	0	0	0	0	0	0	0	0
	GL50803_16156	6	0	0	0	0	6	0	0	6
	GL50803_17170	6	0	0	0	0	0	0	0	0
	GL50803_11700	6	0	0	0	0	0	0	0	0
	GL50803_15472	6	10	2	0	10	8	6	12	24
	GL50803_10893	6	0	0	0	0	0	0	0	0
	GL50803_40521	6	17	7	12	10	8	8	36	26
	GL50803_10423	6	0	0	0	6	8	8	0	22
	GL50803_10297	6	0	0	0	0	0	0	0	0
	GL50803_15164	6	0	0	0	0	0	0	0	0
	GL50803_20195	6	0	0	0	0	6	0	0	6
	GL50803_3985	6	0	0	0	0	0	0	0	0
	GL50803_7679	6	0	0	0	0	0	0	0	0
	GL50803_4912	6	0	0	0	8	6	4	0	18
	GL50803_7270	6	0	0	0	0	0	0	0	0
	GL50803_15455	6	0	0	0	0	0	0	0	0
	GL50803_10703	6	0	0	0	0	0	0	0	0
	GL50803_13478	6	2	5	0	2	0	4	7	6
	GL50803_15110	6	0	0	0	0	0	0	0	0
	GL50803_3062	6	0	0	0	0	0	0	0	0
	GL50803_4602	6	0	0	0	0	0	0	0	0
	GL50803_86498	6	0	0	0	0	0	0	0	0
	GL50803_6886	6	0	0	0	0	4	0	0	4
	GL50803_6564	6	7	7	0	4	6	10	14	20
	GL50803_21943	6	0	5	0	6	0	0	5	6
	GL50803_13269	6	5	7	0	8	4	6	12	18
	GL50803_12741	6	0	0	0	0	0	0	0	0
	GL50803_5180	6	0	0	0	0	0	0	0	0
	GL50803_9045	6	17	15	7	14	12	8	39	34
	GL50803_10875	6	0	0	0	0	0	0	0	0
	GL50803_16827	6	0	0	0	0	0	0	0	0
	GL50803_10868	6	0	0	0	4	4	4	0	12
	GL50803_13897	6	0	0	0	0	0	0	0	0
	GL50803_6531	6	0	0	0	0	0	0	0	0
	GL50803_14534	6	0	0	0	0	4	0	0	4
	GL50803_17199	6	0	0	0	0	0	0	0	0
	GL50803_17264	6	0	5	0	0	0	0	5	0
	GL50803_17451	6	17	10	9	10	10	12	36	32
	GL50803_9119	6	0	0	0	0	0	0	0	0
	GL50803_11556	6	0	0	0	0	0	0	0	0
	GL50803_27364	6	0	0	0	0	0	0	0	0
	GL50803_16477	6	10	0	5	6	6	4	15	16
	GL50803_2013	6	0	0	0	0	0	0	0	0
	GL50803_8608	6	0	0	0	0	0	0	0	0
	GL50803_32838	6	0	0	0	0	0	0	0	0
	GL50803_9620	6	0	0	0	0	0	0	0	0
	GL50803_137609	6	5	0	0	0	0	0	5	0
	GL50803_5604	6	0	10	14	6	0	6	24	12
	GL50803_17559	6	0	0	0	0	0	0	0	0
	GL50803_33279	6	0	0	0	4	6	4	0	14
	GL50803_11499	6	0	0	0	6	0	0	0	6
	GL50803_2622	6	0	0	0	0	0	0	0	0
	GL50803_93278	6	0	0	0	0	0	0	0	0
	GL50803_9824	6	21	22	26	12	16	14	69	42
	GL50803_16678	6	0	0	0	0	0	0	0	0
	GL50803_10836	6	0	0	0	0	0	4	0	4
	GL50803_15581	6	0	0	0	0	0	0	0	0
	GL50803_15240	6	0	0	0	0	0	0	0	0
	GL50803_17405	6	0	0	0	0	0	0	0	0
	GL50803_13876	6	0	0	0	0	0	0	0	0
	GL50803_14877	6	0	0	0	0	0	0	0	0
	GL50803_2864	6	0	0	0	0	0	0	0	0
	GL50803_7351	6	0	0	0	4	6	4	0	14
	GL50803_15603	6	0	5	5	0	0	0	10	0
	GL50803_6139	6	0	0	0	0	0	0	0	0
	GL50803_9913	6	0	0	0	0	0	0	0	0
	GL50803_16882	6	0	0	0	0	0	0	0	0
	GL50803_27836	6	0	0	0	0	0	0	0	0
	GL50803_37488	6	0	0	0	0	0	0	0	0
	GL50803_8250	6	0	0	0	4	0	4	0	8
	GL50803_17402	6	0	0	0	0	0	0	0	0
	GL50803_5613	6	0	0	0	0	0	0	0	0
	GL50803_6344	6	0	0	0	0	0	0	0	0
	GL50803_11034	6	5	0	0	0	0	0	5	0
	GL50803_112870	6	0	0	0	0	6	0	0	6
	GL50803_104994	6	7	2	5	6	14	4	14	24
	GL50803_6185	6	5	5	0	4	6	8	10	18
	GL50803_17102	5	0	0	0	0	0	0	0	0
	GL50803_16613	5	0	0	0	0	0	0	0	0
	GL50803_9060	5	0	0	0	0	0	0	0	0
	GL50803_14133	5	0	0	0	0	0	0	0	0
	GL50803_114044,GL50803_112017	5	0	0	0	4	0	4	0	8
	GL50803_10791	5	0	0	0	0	0	0	0	0
	GL50803_4248	5	0	0	0	0	0	0	0	0
	GL50803_14048	5	0	0	0	6	0	0	0	6
	GL50803_14960	5	0	0	0	0	0	0	0	0
	GL50803_8708	5	0	0	0	0	0	0	0	0
	GL50803_14100	5	0	0	0	0	0	0	0	0
	GL50803_10901	5	0	0	0	0	4	4	0	8
	GL50803_6751	5	0	0	0	0	0	0	0	0
	GL50803_6744	5	0	7	12	8	6	6	19	20
	GL50803_7021	5	0	0	0	0	0	0	0	0
	GL50803_14669	5	0	0	0	0	0	0	0	0
	GL50803_9287	5	0	0	0	0	0	0	0	0
	GL50803_3419	5	0	0	0	0	0	0	0	0
	GL50803_16721	5	0	0	0	0	0	0	0	0
	GL50803_17316	5	0	0	0	0	0	0	0	0
	GL50803_11599	5	10	5	7	0	4	4	22	8
	GL50803_16522	5	10	5	5	4	4	6	20	14
	GL50803_5874	5	17	0	0	15	14	0	17	29
	GL50803_16285	5	0	0	0	0	0	0	0	0
	GL50803_17312	5	0	0	0	0	0	0	0	0
	GL50803_11487	5	0	0	9	0	0	0	9	0
	GL50803_7578	5	0	0	5	0	0	0	5	0
	GL50803_11692	5	0	0	0	0	0	0	0	0
	GL50803_2338	5	0	0	0	0	0	0	0	0
	GL50803_29436	5	0	0	0	0	0	0	0	0
	GL50803_12807	5	0	0	0	0	0	0	0	0
	GL50803_41472	5	0	0	0	0	0	0	0	0
	GL50803_4063	5	0	0	0	0	0	0	0	0
	GL50803_17367	5	0	0	0	0	4	0	0	4
	GL50803_16364	5	0	0	0	0	0	0	0	0
	GL50803_3531	5	0	0	0	4	0	0	0	4
	GL50803_14098	5	0	0	0	0	0	0	0	0
	GL50803_2834	5	0	0	0	6	0	0	0	6
	GL50803_14567	5	0	0	0	0	0	0	0	0
	GL50803_9148	5	0	0	0	0	0	0	0	0
	GL50803_8410	5	0	0	0	0	0	0	0	0
	GL50803_12062	5	0	5	0	0	0	0	5	0
	GL50803_15987	5	0	0	0	0	4	0	0	4
	GL50803_15339	5	0	0	0	0	0	0	0	0
	GL50803_32893	5	0	5	0	0	0	0	5	0
	GL50803_10516	5	5	5	5	4	4	0	15	8
	GL50803_113970	5	0	0	0	0	0	0	0	0
	GL50803_6170	5	0	0	0	0	0	0	0	0
	GL50803_9489	5	0	0	0	8	4	4	0	16
	GL50803_7760	5	0	0	0	4	0	0	0	4
	GL50803_12830	5	0	0	0	6	4	6	0	16
	GL50803_7110	5	38	39	45	46	43	47	122	136
	GL50803_6812	5	0	0	0	4	0	0	0	4
	GL50803_89622	5	0	0	0	0	0	0	0	0
	GL50803_11246	5	0	0	5	6	0	4	5	10
	GL50803_114623	5	0	0	0	0	0	0	0	0
	GL50803_28696	5	5	0	0	0	0	0	5	0
	GL50803_94654	5	0	0	0	0	0	0	0	0
	GL50803_22629	5	0	0	0	0	0	0	0	0
	GL50803_16350	5	0	0	0	0	0	0	0	0
	GL50803_91354	5	0	0	0	0	0	0	0	0
	GL50803_27614	5	0	0	7	0	0	4	7	4
	GL50803_7035	5	0	0	0	0	0	0	0	0
	GL50803_11885	5	0	0	0	0	0	0	0	0
	GL50803_10324	5	0	7	0	8	10	0	7	18
	GL50803_15460	5	7	12	7	4	0	0	26	4
	GL50803_90402	5	0	0	0	0	0	0	0	0
	GL50803_8827	5	0	0	0	0	0	0	0	0
	GL50803_21603	5	0	0	0	0	0	0	0	0
	GL50803_14713	5	0	0	0	0	0	0	0	0
	GL50803_5158	5	0	0	0	0	0	0	0	0
	GL50803_2556	5	10	0	0	0	0	12	10	12
	GL50803_10679	5	0	0	0	0	0	0	0	0
	GL50803_17239	5	0	0	7	0	0	0	7	0
	GL50803_6896	5	10	5	7	4	0	4	22	8
	GL50803_16736	5	0	0	0	0	0	0	0	0
	GL50803_1713	5	5	7	7	0	0	0	19	0
	GL50803_4018	5	0	0	0	0	0	0	0	0
	GL50803_5328	5	0	7	9	12	8	6	16	26
	GL50803_8794	5	0	0	0	0	0	0	0	0
	GL50803_16450	5	0	0	0	0	0	0	0	0
	GL50803_40995	5	5	0	0	0	0	0	5	0
	GL50803_12224	5	0	0	0	0	0	0	0	0
	GL50803_14317	5	0	0	0	0	0	0	0	0
	GL50803_4017	5	0	0	0	0	0	0	0	0
	GL50803_9644	5	0	0	0	0	0	0	0	0
	GL50803_5926	5	0	0	0	0	0	0	0	0
	GL50803_13661	5	0	0	0	4	4	6	0	14
	GL50803_4463	5	7	7	5	6	0	0	19	6
	GL50803_9478	5	0	0	0	0	0	0	0	0
	GL50803_8044	5	7	5	0	17	17	20	12	54
	GL50803_16607	5	0	0	0	0	0	0	0	0
	GL50803_15954	5	0	0	0	0	0	0	0	0
	GL50803_13652	5	0	0	0	0	0	0	0	0
	GL50803_33989	5	0	0	0	0	0	0	0	0
	GL50803_17172	5	0	0	0	0	0	0	0	0
	GL50803_17408	5	0	0	0	0	0	0	0	0
	GL50803_6054	5	0	0	0	0	0	0	0	0
	GL50803_14850	5	0	0	0	0	0	0	0	0
	GL50803_17374	5	0	0	0	0	0	0	0	0
	GL50803_9611	5	0	0	0	0	0	0	0	0
	GL50803_16672	5	0	0	0	0	0	0	0	0
	GL50803_14937	4	0	0	0	0	8	0	0	8
	GL50803_10196	4	0	0	0	0	0	0	0	0
	GL50803_7130	4	0	0	0	0	0	0	0	0
	GL50803_14403	4	0	0	0	0	0	0	0	0
	GL50803_3934	4	0	0	0	0	0	0	0	0
	GL50803_17330	4	0	0	0	0	0	0	0	0
	GL50803_16889	4	0	0	7	0	0	0	7	0
	GL50803_11604	4	0	0	0	0	0	0	0	0
	GL50803_9594	4	0	0	0	0	0	0	0	0
	GL50803_4946	4	0	0	0	0	0	4	0	4
	GL50803_10780	4	10	0	7	0	6	6	17	12
	GL50803_92892,GL50803_91127	4	0	0	0	0	0	0	0	0
	GL50803_15600	4	0	5	5	0	0	4	10	4
	GL50803_9916	4	0	0	0	0	0	0	0	0
	GL50803_10889	4	0	0	0	0	0	0	0	0
	GL50803_10232	4	0	0	0	0	0	0	0	0
	GL50803_7655	4	0	0	0	0	0	0	0	0
	GL50803_8361	4	0	0	0	0	0	0	0	0
	GL50803_4692	4	0	0	0	0	0	0	0	0
	GL50803_8627	4	0	0	0	0	0	0	0	0
	GL50803_15310	4	0	0	0	0	0	0	0	0
	GL50803_11044	4	0	0	0	0	0	0	0	0
	GL50803_4820	4	0	10	0	0	0	8	10	8
	GL50803_24097	4	0	0	0	0	0	0	0	0
	GL50803_2661	4	0	0	0	4	6	0	0	10
	GL50803_14869	4	0	0	0	0	0	0	0	0
	GL50803_16234	4	0	0	0	0	6	0	0	6
	GL50803_17157	4	0	0	0	0	0	0	0	0
	GL50803_3957	4	0	0	0	0	0	0	0	0
	GL50803_114636	4	0	0	0	0	0	0	0	0
	GL50803_15186	4	0	0	0	0	0	0	0	0
	GL50803_15041	4	0	0	0	0	0	0	0	0
	GL50803_23767	4	0	0	0	0	0	0	0	0
	GL50803_101397	4	0	0	0	0	0	0	0	0
	GL50803_28477	4	5	5	0	0	0	0	10	0
	GL50803_16796	4	0	0	0	0	0	0	0	0
	GL50803_15546	4	0	0	0	0	0	0	0	0
	GL50803_8880	4	0	0	0	0	0	0	0	0
	GL50803_3095	4	0	0	5	0	6	0	5	6
	GL50803_8789	4	0	0	0	6	0	0	0	6
	GL50803_2010	4	0	0	0	0	0	0	0	0
	GL50803_7715	4	0	0	0	0	0	0	0	0
	GL50803_7875	4	0	0	0	0	0	0	0	0
	GL50803_5768	4	0	0	0	0	0	0	0	0
	GL50803_6367	4	0	5	0	0	4	0	5	4
	GL50803_4239	4	0	0	0	6	4	6	0	16
	GL50803_8367	4	10	7	7	6	6	4	24	16
	GL50803_9087	4	0	0	0	0	0	0	0	0
	GL50803_102444	4	5	7	7	0	0	0	19	0
	GL50803_16054	4	0	0	0	0	0	0	0	0
	GL50803_27027	4	0	0	0	0	0	0	0	0
	GL50803_15988	4	0	0	0	0	0	0	0	0
	GL50803_1995	4	5	0	0	6	6	0	5	12
	GL50803_12157	4	0	0	0	0	0	0	0	0
	GL50803_23389	4	14	0	9	0	8	0	23	8
	GL50803_13413	4	0	0	0	0	0	0	0	0
	GL50803_95254	4	0	0	0	0	0	0	0	0
	GL50803_6469	4	0	0	0	0	0	0	0	0
	GL50803_10038	4	0	0	0	0	0	0	0	0
	GL50803_87577	4	0	0	0	0	0	0	0	0
	GL50803_15062	4	0	0	0	0	0	0	0	0
	GL50803_4270	4	0	0	0	0	0	0	0	0
	GL50803_95789	4	0	0	0	0	0	0	0	0
	GL50803_4236	4	5	0	0	0	4	0	5	4
	GL50803_14299	4	0	0	0	0	0	0	0	0
	GL50803_17427	4	0	0	0	0	0	0	0	0
	GL50803_12218	4	0	0	0	0	0	0	0	0
	GL50803_7663	4	0	0	0	0	0	0	0	0
	GL50803_1875	4	0	0	0	6	6	6	0	18
	GL50803_33592	4	0	0	0	0	0	0	0	0
	GL50803_5661	4	0	0	0	0	0	0	0	0
	GL50803_22112	4	0	0	0	0	0	0	0	0
	GL50803_102921	4	0	0	0	0	0	0	0	0
	GL50803_1894	3	0	0	0	0	0	0	0	0
	GL50803_11984	3	0	0	0	0	0	0	0	0
	GL50803_8513	3	0	0	0	0	0	0	0	0
	GL50803_17393	3	0	0	0	0	0	0	0	0
	GL50803_24111	3	0	0	0	0	0	0	0	0
	GL50803_7296	3	0	0	0	0	0	0	0	0
	GL50803_4259	3	5	5	5	4	0	0	15	4
	GL50803_1770	3	0	0	0	0	0	0	0	0
	GL50803_20666	3	0	0	0	0	0	0	0	0
	GL50803_14270	3	0	0	0	0	0	0	0	0
	GL50803_9157	3	0	0	0	0	0	0	0	0
	GL50803_13437	3	0	0	0	0	0	0	0	0
	GL50803_3021	3	0	0	0	0	0	0	0	0
	GL50803_13227	3	0	0	0	4	0	0	0	4
	GL50803_91463	3	14	12	7	8	10	8	33	26
	GL50803_8348	3	0	0	0	0	0	0	0	0
	GL50803_17298	3	0	0	0	0	0	0	0	0
	GL50803_137733	3	0	0	0	0	0	4	0	4
	GL50803_12853	3	0	0	0	0	0	0	0	0
	GL50803_104866	3	0	0	0	0	0	0	0	0
	GL50803_6647	3	0	0	0	0	0	0	0	0
	GL50803_112811	3	0	0	0	0	0	0	0	0
	GL50803_15587	3	0	0	0	0	0	0	0	0
	GL50803_9174	3	0	0	0	0	0	0	0	0
	GL50803_15307	3	0	0	0	0	0	0	0	0
	GL50803_16794	3	0	0	0	0	0	0	0	0
	GL50803_17543	3	0	0	0	0	0	0	0	0
	GL50803_12225	3	0	0	0	0	0	0	0	0
	GL50803_27918	3	0	0	0	0	0	8	0	8
	GL50803_27266	3	0	0	0	0	0	0	0	0
	GL50803_16910	3	0	0	0	0	0	0	0	0
	GL50803_16006	3	0	0	0	0	0	0	0	0
	GL50803_15474	3	0	0	0	0	0	0	0	0
	GL50803_17278	3	0	0	0	0	0	0	0	0
	GL50803_4590	3	0	0	0	0	0	0	0	0
	GL50803_8433	3	0	0	0	0	0	0	0	0
	GL50803_114546	3	0	0	0	0	8	0	0	8
	GL50803_88960	3	0	0	0	0	0	0	0	0
	GL50803_23300	3	0	0	0	0	0	0	0	0
	GL50803_4509	3	0	0	0	6	0	0	0	6
	GL50803_7990	3	0	0	0	0	0	0	0	0
	GL50803_4156	3	0	0	7	0	0	0	7	0
	GL50803_16635	3	5	0	0	0	0	0	5	0
	GL50803_5258	3	7	7	7	6	8	8	21	22
	GL50803_1657	3	0	0	0	0	0	0	0	0
	GL50803_3367	3	0	0	0	0	0	0	0	0
	GL50803_2876	3	0	0	0	0	0	0	0	0
	GL50803_28699	3	0	0	0	4	6	8	0	18
	GL50803_14583	3	0	0	0	0	0	0	0	0
	GL50803_15955	3	0	5	5	0	4	0	10	4
	GL50803_2933	3	0	0	0	6	0	0	0	6
	GL50803_9133	3	0	0	0	0	0	0	0	0
	GL50803_30474	3	0	0	0	8	0	0	0	8
	GL50803_17149	3	0	0	0	0	0	0	0	0
	GL50803_134441,GL50803_134442	3	0	0	0	0	0	0	0	0
	GL50803_14546	3	0	5	7	0	6	6	12	12
	GL50803_38901	3	0	0	0	0	4	4	0	8
	GL50803_4928	3	0	0	0	0	0	0	0	0
	GL50803_7579	3	0	0	0	0	4	0	0	4
	GL50803_24485	3	0	0	0	0	0	0	0	0
	GL50803_16928	3	0	0	0	0	0	0	0	0
	GL50803_9829	3	0	0	0	0	0	0	0	0
	GL50803_11342	3	0	0	0	0	0	0	0	0
	GL50803_113723	3	0	0	0	6	0	0	0	6
	GL50803_8364	3	0	0	0	0	0	0	0	0
	GL50803_19378	3	0	0	0	0	0	0	0	0
	GL50803_12945	3	0	0	0	0	0	0	0	0
	GL50803_3978	2	0	0	0	0	0	0	0	0
	GL50803_12035	2	0	0	0	6	4	4	0	14
	GL50803_17516	2	0	0	0	0	0	0	0	0
	GL50803_16454	2	0	0	0	0	0	0	0	0
	GL50803_5568	2	0	0	0	0	0	0	0	0
	GL50803_6724	2	0	0	0	0	0	0	0	0
	GL50803_5358	2	0	0	0	0	0	0	0	0
	GL50803_8394	2	0	0	0	0	0	0	0	0
	GL50803_15305	2	0	0	0	0	0	0	0	0
	GL50803_10459	2	0	0	0	0	0	0	0	0
	GL50803_16718	2	0	0	0	0	0	0	0	0
	GL50803_7007	2	0	0	0	0	0	0	0	0
	GL50803_9707	2	0	0	0	0	0	0	0	0
	GL50803_113788	2	0	0	0	0	0	0	0	0
	GL50803_16829	2	0	0	0	0	0	0	0	0
	GL50803_6448	2	0	0	0	0	0	0	0	0
	GL50803_14086	2	0	0	0	0	0	0	0	0
	GL50803_4571	2	0	0	0	0	0	0	0	0
	GL50803_9835	2	0	0	0	0	0	0	0	0
	GL50803_17336	2	0	0	0	0	0	0	0	0
	GL50803_8427	2	0	0	0	0	0	0	0	0
	GL50803_114813	2	0	5	5	0	0	0	10	0
	GL50803_1383	2	0	0	0	4	0	0	0	4
	GL50803_16979	2	0	0	0	0	0	0	0	0
	GL50803_16468	2	0	0	0	4	0	0	0	4
	GL50803_8781	2	0	0	0	0	0	0	0	0
	GL50803_6334	2	0	0	0	0	0	0	0	0
	GL50803_11749	2	0	0	0	0	0	0	0	0
	GL50803_8003	2	0	0	0	0	0	4	0	4
	GL50803_5665	2	10	12	0	6	4	10	22	20
	GL50803_8516	2	0	0	0	0	0	0	0	0
	GL50803_5615	2	0	0	0	0	0	0	0	0
	GL50803_14457	2	0	10	0	0	4	0	10	4
	GL50803_9305	2	0	0	0	0	0	0	0	0
	GL50803_4596	2	0	0	0	0	6	0	0	6
	GL50803_15445	2	0	0	0	0	0	0	0	0
	GL50803_15196	2	0	0	0	0	0	0	0	0
	GL50803_15011	2	0	0	0	4	0	0	0	4
	GL50803_3869	2	0	0	0	0	0	0	0	0
	GL50803_113793	2	0	0	0	4	0	0	0	4
	GL50803_13262	2	0	0	0	0	0	0	0	0
	GL50803_12921	1	0	0	0	0	0	0	0	0
	GL50803_19220	1	7	0	0	0	0	0	7	0
	GL50803_17499	1	0	0	0	0	0	0	0	0

## Sheet: Troph #2
							Sum of the two runs
	Gene ID	NumSeq	SC_Norm_WT _firstRun	SC_Norm_WT _concentrated	SC_Norm_OSRac_firstRun	SC_Norm_OSRac_concentrated	WT	OSRac
	GL50803_100864	9	0	0	34	25	0	59
	GL50803_100906	57	0	0	29	83	0	112
	GL50803_10091	3	0	18	9	7	18	16
	GL50803_100987	2	0	0	0	4	0	4
	GL50803_101138	32	0	0	11	52	0	63
	GL50803_101212	11	0	0	11	22	0	33
	GL50803_101534	2	0	0	0	3	0	3
	GL50803_10167	64	0	18	111	123	18	234
	GL50803_10181	10	0	0	3	21	0	24
	GL50803_101810	20	0	0	17	26	0	43
	GL50803_101955	4	0	0	3	8	0	11
	GL50803_102101	45	0	0	88	77	0	165
	GL50803_102108	137	0	54	397	342	54	739
	GL50803_10221	3	0	0	6	7	0	13
	GL50803_10231	4	0	0	0	5	0	5
	GL50803_10239	2	0	0	0	2	0	2
	GL50803_102438	2	0	0	0	4	0	4
	GL50803_102455	2	0	0	0	2	0	2
	GL50803_10255	4	0	0	3	7	0	10
	GL50803_103059	70	0	0	168	125	0	293
	GL50803_10311	8	0	271	6	13	271	19
	GL50803_103125	8	0	0	6	13	0	19
	GL50803_103142	16	0	0	80	39	0	119
	GL50803_10315	2	0	0	0	2	0	2
	GL50803_103285	8	0	0	3	8	0	11
	GL50803_103373	55	0	199	200	228	199	428
	GL50803_103454	8	0	0	3	14	0	17
	GL50803_103709	4	0	0	0	6	0	6
	GL50803_103713	3	0	0	6	5	0	11
	GL50803_103855	5	0	0	0	6	0	6
	GL50803_103878	4	0	0	3	5	0	8
	GL50803_10400	2	0	0	11	5	0	16
	GL50803_104150	6	0	0	3	7	0	10
	GL50803_104685	12	0	18	46	45	18	91
	GL50803_10521	16	0	0	26	41	0	67
	GL50803_10538	10	0	0	9	17	0	26
	GL50803_10570	3	0	0	3	3	0	6
	GL50803_10577	9	0	0	14	12	0	26
	GL50803_10608	2	0	0	3	1	0	4
	GL50803_10675	2	0	0	0	2	0	2
	GL50803_10698	17	0	0	31	31	0	62
	GL50803_10705	2	0	0	0	4	0	4
	GL50803_10711	2	0	0	0	4	0	4
	GL50803_10778	59	0	0	223	134	0	357
	GL50803_10802	2	0	0	0	3	0	3
	GL50803_10822	2	0	0	3	3	0	6
	GL50803_10856	4	0	0	3	5	0	8
	GL50803_10870	2	0	0	0	2	0	2
	GL50803_10885	5	0	0	0	7	0	7
	GL50803_10971	4	0	0	0	5	0	5
	GL50803_11100	7	0	0	6	10	0	16
	GL50803_11118	14	0	90	9	21	90	30
	GL50803_11125	14	0	0	37	35	0	72
	GL50803_11170	3	0	0	0	3	0	3
	GL50803_111886	3	0	0	0	3	0	3
	GL50803_111933,GL50803_112801,GL50803_111936	2	0	54	0	1	54	1
	GL50803_111950	39	0	0	26	61	0	87
	GL50803_112063	19	0	0	49	38	0	87
	GL50803_112079,GL50803_103676	33	0	0	88	67	0	155
	GL50803_112103	4	0	18	0	3	18	3
	GL50803_11220	7	0	0	6	16	0	22
	GL50803_112258	2	0	0	9	3	0	12
	GL50803_112304,GL50803_112312	20	0	0	63	46	0	109
	GL50803_112408	6	0	0	0	7	0	7
	GL50803_11247	2	0	90	6	2	90	8
	GL50803_112518	7	0	0	9	9	0	18
	GL50803_112846	48	0	0	97	86	0	183
	GL50803_112978	2	0	0	0	2	0	2
	GL50803_11299	6	0	0	14	11	0	25
	GL50803_113024	11	0	0	63	28	0	91
	GL50803_113133	11	0	0	26	28	0	54
	GL50803_113284	5	0	0	3	6	0	9
	GL50803_113450,GL50803_137606	2	0	36	0	1	36	1
	GL50803_113456	6	0	0	0	8	0	8
	GL50803_113531	2	0	0	3	2	0	5
	GL50803_11359	2	0	0	11	4	0	15
	GL50803_113622	3	0	0	3	4	0	7
	GL50803_113673	2	0	0	0	3	0	3
	GL50803_113677	42	0	0	66	76	0	142
	GL50803_113722	21	0	0	11	26	0	37
	GL50803_11380	2	0	0	0	2	0	2
	GL50803_113892	61	0	0	217	174	0	391
	GL50803_11390	59	0	0	191	153	0	344
	GL50803_114210	2	0	0	0	3	0	3
	GL50803_114307	9	0	0	0	18	0	18
	GL50803_114442,GL50803_112519,GL50803_92983	4	0	0	3	4	0	7
	GL50803_114497	7	0	0	3	11	0	14
	GL50803_114498	11	0	0	17	30	0	47
	GL50803_114609	14	0	90	6	16	90	22
	GL50803_114623	9	0	0	17	10	0	27
	GL50803_114626	3	0	0	3	3	0	6
	GL50803_114776	16	0	0	20	20	0	40
	GL50803_114777	24	0	0	66	54	0	120
	GL50803_114787	74	748	344	291	288	1092	579
	GL50803_114885	3	0	0	3	3	0	6
	GL50803_115052	19	0	0	17	28	0	45
	GL50803_115159	6	0	0	9	8	0	17
	GL50803_115338,GL50803_115337	2	0	0	0	2	0	2
	GL50803_11540	13	0	0	63	41	0	104
	GL50803_115478,GL50803_115479	8	0	0	9	10	0	19
	GL50803_11613	3	0	0	3	4	0	7
	GL50803_11640	2	0	0	3	4	0	7
	GL50803_11654	75	935	597	394	254	1532	648
	GL50803_11683	5	0	0	9	7	0	16
	GL50803_11684	7	0	0	17	9	0	26
	GL50803_11720	12	0	0	37	30	0	67
	GL50803_11775	2	0	0	3	2	0	5
	GL50803_11953	25	0	0	49	54	0	103
	GL50803_11965	2	0	0	0	2	0	2
	GL50803_12035	8	0	0	23	15	0	38
	GL50803_12057	2	0	0	0	3	0	3
	GL50803_12102	9	0	36	23	17	36	40
	GL50803_121046,GL50803_121045	10	0	54	23	15	54	38
	GL50803_12109	16	0	0	26	25	0	51
	GL50803_12139	5	0	0	14	6	0	20
	GL50803_12216	17	0	0	23	29	0	52
	GL50803_12820	2	0	0	3	3	0	6
	GL50803_12830	4	0	0	9	6	0	15
	GL50803_12920	3	0	0	0	7	0	7
	GL50803_12941	2	0	0	0	2	0	2
	GL50803_12945	5	0	0	9	10	0	19
	GL50803_12999	6	0	0	17	10	0	27
	GL50803_13000	22	0	0	51	49	0	100
	GL50803_13109	3	0	0	6	8	0	14
	GL50803_13268	9	0	0	26	35	0	61
	GL50803_13273	3	0	0	3	4	0	7
	GL50803_13315	3	0	0	0	4	0	4
	GL50803_13323	5	0	0	3	5	0	8
	GL50803_13329	16	0	36	49	47	36	96
	GL50803_13382	6	0	0	3	12	0	15
	GL50803_13413	2	0	0	9	5	0	14
	GL50803_134441,GL50803_134442	2	0	0	3	4	0	7
	GL50803_1345	7	0	0	3	16	0	19
	GL50803_13475	19	0	90	26	34	90	60
	GL50803_135003,GL50803_135002,GL50803_135001	3	0	0	11	5	0	16
	GL50803_135231,GL50803_14212	3	0	0	3	4	0	7
	GL50803_13561	14	0	18	46	28	18	74
	GL50803_13584	5	0	36	6	8	36	14
	GL50803_136021,GL50803_101291,GL50803_136020	35	0	18	100	88	18	188
	GL50803_13603	2	0	0	0	3	0	3
	GL50803_13661	2	0	0	0	3	0	3
	GL50803_13700	2	0	0	3	2	0	5
	GL50803_137603	4	0	0	0	5	0	5
	GL50803_137613	21	0	0	88	49	0	137
	GL50803_137617	10	0	289	0	0	289	0
	GL50803_137618	5	0	90	0	1	90	1
	GL50803_137641	4	0	0	6	8	0	14
	GL50803_13766	6	0	0	3	7	0	10
	GL50803_137685	8	0	0	29	17	0	46
	GL50803_137695	3	0	0	0	4	0	4
	GL50803_137698	2	0	0	6	2	0	8
	GL50803_137703	3	0	0	0	4	0	4
	GL50803_137712	9	0	0	0	12	0	12
	GL50803_137713	2	0	0	0	2	0	2
	GL50803_137716	137	374	1013	328	296	1387	624
	GL50803_137749	4	0	0	0	4	0	4
	GL50803_137753	21	0	0	23	40	0	63
	GL50803_13864	43	0	0	100	105	0	205
	GL50803_13922	18	0	0	34	31	0	65
	GL50803_14019	10	0	18	34	23	18	57
	GL50803_14054	2	0	0	0	2	0	2
	GL50803_14058	8	0	0	14	10	0	24
	GL50803_14071	14	0	0	11	25	0	36
	GL50803_14086	3	0	0	0	6	0	6
	GL50803_14091	2	0	36	0	1	36	1
	GL50803_14117	2	0	0	0	2	0	2
	GL50803_14200	14	0	0	43	23	0	66
	GL50803_14225	6	0	0	6	8	0	14
	GL50803_14235	5	0	0	0	9	0	9
	GL50803_14242	6	0	0	3	8	0	11
	GL50803_14317	4	0	0	3	4	0	7
	GL50803_14321	2	0	0	0	3	0	3
	GL50803_14329	2	0	36	9	4	36	13
	GL50803_14346	4	0	0	6	7	0	13
	GL50803_14364	3	0	0	0	3	0	3
	GL50803_14373	56	0	199	143	137	199	280
	GL50803_14400	2	0	0	3	2	0	5
	GL50803_14436	3	0	0	0	3	0	3
	GL50803_14458	8	0	0	31	17	0	48
	GL50803_14460	2	0	0	0	2	0	2
	GL50803_14469	9	0	0	20	23	0	43
	GL50803_14490	10	0	0	9	19	0	28
	GL50803_14521	22	0	109	71	67	109	138
	GL50803_14551	34	0	0	63	92	0	155
	GL50803_14566	4	0	0	3	6	0	9
	GL50803_14568	13	0	0	20	31	0	51
	GL50803_14584	6	0	0	3	10	0	13
	GL50803_14620	12	0	0	6	18	0	24
	GL50803_14650	4	0	0	9	6	0	15
	GL50803_14670	2	0	0	6	4	0	10
	GL50803_14689	5	0	0	9	8	0	17
	GL50803_14691	4	0	0	3	5	0	8
	GL50803_14699	5	0	0	17	15	0	32
	GL50803_14704	3	0	0	9	4	0	13
	GL50803_14712	4	0	0	0	5	0	5
	GL50803_14758	15	0	0	14	28	0	42
	GL50803_14796	6	0	0	6	6	0	12
	GL50803_14800	5	0	0	9	9	0	18
	GL50803_14827	6	0	0	3	6	0	9
	GL50803_14856	8	0	0	11	12	0	23
	GL50803_14859	5	0	0	0	9	0	9
	GL50803_14915	2	0	0	0	3	0	3
	GL50803_14934	3	0	0	0	3	0	3
	GL50803_14939	6	0	0	3	10	0	13
	GL50803_15011	6	0	0	29	18	0	47
	GL50803_15035	9	0	0	20	13	0	33
	GL50803_15054	10	0	0	3	14	0	17
	GL50803_15063	4	0	0	0	5	0	5
	GL50803_15076	3	0	0	0	5	0	5
	GL50803_15097	32	0	36	103	98	36	201
	GL50803_15104	6	0	0	3	9	0	12
	GL50803_15106	25	0	0	40	40	0	80
	GL50803_15148	9	0	0	14	14	0	28
	GL50803_15157	2	0	0	0	5	0	5
	GL50803_15204	11	0	0	40	23	0	63
	GL50803_15213	26	0	0	49	61	0	110
	GL50803_15214	13	0	0	17	21	0	38
	GL50803_15215	8	0	0	17	12	0	29
	GL50803_15218	2	0	0	3	1	0	4
	GL50803_15228	4	0	0	9	8	0	17
	GL50803_15240	4	0	0	9	8	0	17
	GL50803_15244	3	0	0	0	14	0	14
	GL50803_15247	4	0	0	0	5	0	5
	GL50803_15250	2	0	0	3	2	0	5
	GL50803_15251	22	0	90	88	48	90	136
	GL50803_15306	3	0	0	0	4	0	4
	GL50803_15317	6	0	0	9	8	0	17
	GL50803_15334	7	0	0	3	9	0	12
	GL50803_15339	2	0	0	0	2	0	2
	GL50803_15376	4	0	0	0	6	0	6
	GL50803_15383	5	0	54	26	13	54	39
	GL50803_15398	5	0	0	3	7	0	10
	GL50803_15409	47	0	72	146	106	72	252
	GL50803_15410	27	0	18	74	69	18	143
	GL50803_15411	40	0	18	103	97	18	200
	GL50803_15454	2	0	0	0	2	0	2
	GL50803_15461	2	0	0	3	5	0	8
	GL50803_15476	7	0	0	6	12	0	18
	GL50803_15483	9	0	0	46	19	0	65
	GL50803_15495	5	0	0	3	7	0	10
	GL50803_15522	9	0	0	9	13	0	22
	GL50803_15538	7	0	0	9	13	0	22
	GL50803_15551	3	0	0	0	6	0	6
	GL50803_15567	44	0	0	160	131	0	291
	GL50803_15591	23	0	0	3	32	0	35
	GL50803_15599	3	0	0	9	4	0	13
	GL50803_15832	7	0	0	11	15	0	26
	GL50803_15869	3	0	0	6	5	0	11
	GL50803_15889	2	0	0	0	2	0	2
	GL50803_15954	10	0	0	9	17	0	26
	GL50803_15987	4	0	0	26	12	0	38
	GL50803_15988	10	0	0	26	16	0	42
	GL50803_16054	3	0	0	0	3	0	3
	GL50803_16076	21	0	109	71	65	109	136
	GL50803_16124	4	0	0	3	6	0	9
	GL50803_16125	2	0	0	3	2	0	5
	GL50803_16160	4	0	0	9	11	0	20
	GL50803_16202	13	0	0	20	23	0	43
	GL50803_16222	3	0	0	3	4	0	7
	GL50803_16227	3	0	0	9	6	0	15
	GL50803_16237	3	0	0	0	3	0	3
	GL50803_16265	4	0	0	3	6	0	9
	GL50803_16279	2	0	0	0	2	0	2
	GL50803_16297	3	0	0	0	3	0	3
	GL50803_16298	2	0	0	0	2	0	2
	GL50803_16310	2	0	0	3	2	0	5
	GL50803_16321	5	0	0	0	6	0	6
	GL50803_16342	3	0	0	0	4	0	4
	GL50803_16343	31	0	0	34	58	0	92
	GL50803_16353	41	0	0	74	86	0	160
	GL50803_16356	6	0	0	6	12	0	18
	GL50803_16363	3	0	0	0	5	0	5
	GL50803_16367	3	0	0	0	3	0	3
	GL50803_16368	5	0	0	6	8	0	14
	GL50803_16375	2	0	0	0	4	0	4
	GL50803_16387	3	0	18	0	3	18	3
	GL50803_16390	2	0	0	3	3	0	6
	GL50803_16404	13	0	0	120	72	0	192
	GL50803_16412	4	0	0	0	5	0	5
	GL50803_16424	2	0	0	0	3	0	3
	GL50803_16425	24	0	0	17	35	0	52
	GL50803_16435	2	0	18	0	2	18	2
	GL50803_16453	2	0	36	3	1	36	4
	GL50803_16454	4	0	0	9	10	0	19
	GL50803_16483	11	0	0	20	23	0	43
	GL50803_16495	4	0	0	14	9	0	23
	GL50803_16504	4	0	0	9	4	0	13
	GL50803_16507	27	0	0	54	69	0	123
	GL50803_16513	4	0	0	0	6	0	6
	GL50803_16525	8	0	0	9	10	0	19
	GL50803_16532	5	0	0	6	8	0	14
	GL50803_16547	8	0	0	6	10	0	16
	GL50803_16567	4	0	0	6	5	0	11
	GL50803_16573	6	0	0	3	7	0	10
	GL50803_16574	3	0	0	0	5	0	5
	GL50803_16575	3	0	0	3	6	0	9
	GL50803_16588	6	0	18	0	7	18	7
	GL50803_16592	6	0	0	6	17	0	23
	GL50803_16630	2	0	0	0	4	0	4
	GL50803_16636	31	0	18	140	74	18	214
	GL50803_16652	5	0	0	11	9	0	20
	GL50803_16653	18	0	0	54	27	0	81
	GL50803_16659	2	0	0	0	3	0	3
	GL50803_16660	7	0	0	0	14	0	14
	GL50803_16675	2	0	0	0	2	0	2
	GL50803_16679	14	0	0	49	34	0	83
	GL50803_16707	2	0	0	0	2	0	2
	GL50803_16709	13	0	0	0	19	0	19
	GL50803_16716,GL50803_21321	2	0	0	0	3	0	3
	GL50803_16720	24	0	0	29	53	0	82
	GL50803_16721	2	0	0	6	3	0	9
	GL50803_16745	18	0	127	20	33	127	53
	GL50803_16772	2	0	0	0	2	0	2
	GL50803_16773	7	0	0	0	10	0	10
	GL50803_16779	5	0	0	9	16	0	25
	GL50803_16801	2	0	0	0	2	0	2
	GL50803_16804	55	0	0	114	109	0	223
	GL50803_16824	20	0	0	26	29	0	55
	GL50803_16829	5	0	0	0	11	0	11
	GL50803_16839	3	0	0	0	5	0	5
	GL50803_16867	28	0	0	68	67	0	135
	GL50803_16889	7	0	0	9	12	0	21
	GL50803_16906	2	0	0	6	3	0	9
	GL50803_16916	9	0	0	9	14	0	23
	GL50803_16928	11	0	0	9	25	0	34
	GL50803_16929	3	0	0	0	4	0	4
	GL50803_16936	2	0	0	0	3	0	3
	GL50803_16945	3	0	0	0	4	0	4
	GL50803_1695	15	0	0	57	32	0	89
	GL50803_16966	4	0	0	0	4	0	4
	GL50803_16967	3	0	0	0	3	0	3
	GL50803_16979	2	0	0	9	5	0	14
	GL50803_17005	2	0	0	0	2	0	2
	GL50803_17037	2	0	0	0	2	0	2
	GL50803_17054	17	0	0	26	31	0	57
	GL50803_17056	5	0	0	3	8	0	11
	GL50803_17084	9	0	0	0	11	0	11
	GL50803_17090	8	0	0	9	10	0	19
	GL50803_17105	24	0	0	37	41	0	78
	GL50803_17109	6	0	0	9	7	0	16
	GL50803_17119	2	0	0	0	3	0	3
	GL50803_17121	80	0	217	274	210	217	484
	GL50803_17132	2	0	0	0	2	0	2
	GL50803_17153	26	935	308	103	65	1243	168
	GL50803_17157	6	0	0	0	13	0	13
	GL50803_17161	2	0	0	3	2	0	5
	GL50803_17165	5	0	0	6	11	0	17
	GL50803_17192	12	0	0	6	17	0	23
	GL50803_17216	2	0	0	0	3	0	3
	GL50803_17224	13	0	0	29	20	0	49
	GL50803_17230	66	0	36	251	163	36	414
	GL50803_17231	3	0	0	0	4	0	4
	GL50803_17243	15	0	0	3	28	0	31
	GL50803_17244	3	0	0	0	5	0	5
	GL50803_17246	5	0	0	9	9	0	18
	GL50803_17249	25	0	18	31	40	18	71
	GL50803_17251	8	0	0	6	10	0	16
	GL50803_17255	3	0	0	6	6	0	12
	GL50803_17265	60	0	0	86	119	0	205
	GL50803_17277	7	0	0	6	14	0	20
	GL50803_17278	2	0	0	0	3	0	3
	GL50803_17283	5	0	0	0	6	0	6
	GL50803_17286	2	0	0	0	3	0	3
	GL50803_17304	6	0	0	14	11	0	25
	GL50803_17327	55	0	72	183	224	72	407
	GL50803_17332	9	0	0	20	15	0	35
	GL50803_17337	2	0	0	9	4	0	13
	GL50803_17342	23	0	0	57	48	0	105
	GL50803_17345	2	0	0	0	2	0	2
	GL50803_17347	2	0	0	0	4	0	4
	GL50803_17352	2	0	0	0	3	0	3
	GL50803_17362	2	0	0	3	2	0	5
	GL50803_17385	7	0	0	0	8	0	8
	GL50803_17395	6	0	0	6	8	0	14
	GL50803_17402	4	0	0	0	4	0	4
	GL50803_17406	3	0	0	3	2	0	5
	GL50803_17411	8	0	0	0	13	0	13
	GL50803_17429	4	0	0	0	5	0	5
	GL50803_17430	4	0	0	0	5	0	5
	GL50803_17464	2	0	0	0	2	0	2
	GL50803_17476	2	0	0	0	2	0	2
	GL50803_17478	27	0	0	14	41	0	55
	GL50803_17482	3	0	0	3	3	0	6
	GL50803_17547	6	0	0	11	11	0	22
	GL50803_17558	4	0	0	6	8	0	14
	GL50803_17565	5	0	0	0	6	0	6
	GL50803_17566	2	0	0	0	2	0	2
	GL50803_17570	6	0	0	6	8	0	14
	GL50803_17577	5	0	0	0	11	0	11
	GL50803_17617	3	0	0	9	6	0	15
	GL50803_17627	10	0	0	6	16	0	22
	GL50803_18470	15	0	0	26	22	0	48
	GL50803_19436	6	0	0	6	10	0	16
	GL50803_1979	3	0	0	14	8	0	22
	GL50803_21048	3	0	0	0	4	0	4
	GL50803_2107	19	0	0	31	39	0	70
	GL50803_21118	65	0	0	240	197	0	437
	GL50803_21411	30	0	0	49	57	0	106
	GL50803_21423	30	0	0	60	56	0	116
	GL50803_21474	7	0	0	6	9	0	15
	GL50803_21505	19	0	0	23	33	0	56
	GL50803_21628	20	0	0	46	40	0	86
	GL50803_21803	8	0	0	3	12	0	15
	GL50803_21943	7	0	0	11	20	0	31
	GL50803_22136	4	0	0	9	5	0	14
	GL50803_22165	2	0	0	3	3	0	6
	GL50803_22291	8	0	0	23	14	0	37
	GL50803_22454	4	0	0	11	10	0	21
	GL50803_22455	2	0	0	0	3	0	3
	GL50803_23017	2	0	0	0	2	0	2
	GL50803_23389	7	0	18	6	9	18	15
	GL50803_23833	56	0	18	157	135	18	292
	GL50803_23888	12	0	0	34	22	0	56
	GL50803_24279	7	0	0	11	7	0	18
	GL50803_24372	12	0	0	31	26	0	57
	GL50803_24425	2	0	0	0	2	0	2
	GL50803_2483	2	0	0	0	2	0	2
	GL50803_24842	13	0	0	11	16	0	27
	GL50803_25205	5	0	0	9	10	0	19
	GL50803_25238	3	0	0	9	5	0	14
	GL50803_2549	4	0	0	9	5	0	14
	GL50803_2555	4	0	0	6	7	0	13
	GL50803_2562	25	0	0	40	44	0	84
	GL50803_2622	3	0	0	3	4	0	7
	GL50803_26364	2	0	0	0	2	0	2
	GL50803_27878	2	0	0	6	2	0	8
	GL50803_27896	2	0	0	0	2	0	2
	GL50803_27925	9	0	0	6	12	0	18
	GL50803_2833	2	0	0	0	2	0	2
	GL50803_28379	6	0	0	3	7	0	10
	GL50803_28433	2	0	0	11	6	0	17
	GL50803_28549	3	0	0	9	4	0	13
	GL50803_2864	3	0	0	0	4	0	4
	GL50803_28699	5	0	0	29	15	0	44
	GL50803_28954	3	0	0	6	3	0	9
	GL50803_29147	14	0	0	43	31	0	74
	GL50803_29487	3	0	0	9	6	0	15
	GL50803_29490	4	0	0	6	12	0	18
	GL50803_2964	3	0	0	3	5	0	8
	GL50803_30476	20	0	0	54	49	0	103
	GL50803_31978	5	0	0	3	7	0	10
	GL50803_3206	4	0	0	0	6	0	6
	GL50803_32399	24	0	0	43	57	0	100
	GL50803_32419	2	0	0	0	3	0	3
	GL50803_32509	21	0	0	40	32	0	72
	GL50803_3256	3	0	0	0	6	0	6
	GL50803_32571	8	0	0	26	19	0	45
	GL50803_32658	22	0	0	29	46	0	75
	GL50803_32778	5	0	0	6	8	0	14
	GL50803_32999	24	0	0	43	55	0	98
	GL50803_33166	2	0	0	0	4	0	4
	GL50803_33218	3	0	0	6	4	0	10
	GL50803_3342	4	0	0	3	6	0	9
	GL50803_33660	7	0	0	9	14	0	23
	GL50803_33685	2	0	0	0	4	0	4
	GL50803_33769	12	0	109	37	20	109	57
	GL50803_33862	4	0	0	3	6	0	9
	GL50803_33989	3	0	0	0	4	0	4
	GL50803_3470	3	0	0	3	4	0	7
	GL50803_34701	2	0	0	0	3	0	3
	GL50803_35180	5	0	0	0	6	0	6
	GL50803_3593	5	0	0	9	6	0	15
	GL50803_3595	2	0	0	0	2	0	2
	GL50803_3678	6	0	0	6	9	0	15
	GL50803_37161	2	0	0	0	2	0	2
	GL50803_37985	3	0	0	6	4	0	10
	GL50803_38104	3	0	0	3	5	0	8
	GL50803_38901	8	0	0	29	14	0	43
	GL50803_3896	8	0	18	29	15	18	44
	GL50803_3903	2	0	0	0	2	0	2
	GL50803_39312	7	0	0	0	11	0	11
	GL50803_3977	3	0	0	3	5	0	8
	GL50803_40224	4	0	0	3	8	0	11
	GL50803_40228	2	0	0	0	3	0	3
	GL50803_40244	10	0	0	26	20	0	46
	GL50803_4026	8	0	0	6	12	0	18
	GL50803_40369	5	0	0	3	7	0	10
	GL50803_4044	3	0	0	0	3	0	3
	GL50803_40496	82	0	0	77	131	0	208
	GL50803_4063	2	0	0	0	4	0	4
	GL50803_41212	10	0	18	0	13	18	13
	GL50803_4152	3	0	0	3	6	0	9
	GL50803_42285	3	0	0	0	3	0	3
	GL50803_42357	3	0	0	0	3	0	3
	GL50803_4255	4	0	0	9	8	0	17
	GL50803_4259	5	0	0	6	4	0	10
	GL50803_4266	14	0	0	6	23	0	29
	GL50803_4270	2	0	0	3	2	0	5
	GL50803_4331	2	0	0	0	3	0	3
	GL50803_4349	5	0	0	14	4	0	18
	GL50803_4410	26	0	0	120	64	0	184
	GL50803_4463	3	0	0	9	6	0	15
	GL50803_4507	2	0	0	0	3	0	3
	GL50803_4509	5	0	0	6	12	0	18
	GL50803_4547	5	0	0	14	7	0	21
	GL50803_4602	6	0	0	11	11	0	22
	GL50803_4627	8	0	0	11	8	0	19
	GL50803_4767	16	0	0	26	41	0	67
	GL50803_4812	72	0	127	394	220	127	614
	GL50803_4883	11	0	0	0	13	0	13
	GL50803_5010	2	0	0	0	4	0	4
	GL50803_5161	2	0	0	0	2	0	2
	GL50803_5188	2	0	0	3	2	0	5
	GL50803_5328	3	0	0	0	3	0	3
	GL50803_5359	7	0	0	11	16	0	27
	GL50803_5375	2	0	0	0	2	0	2
	GL50803_5593	2	0	0	0	3	0	3
	GL50803_5603	30	0	0	49	63	0	112
	GL50803_5744	16	0	0	40	41	0	81
	GL50803_5749	3	0	0	0	3	0	3
	GL50803_5784	2	0	0	3	3	0	6
	GL50803_5785	2	0	0	0	3	0	3
	GL50803_5795	17	0	0	46	42	0	88
	GL50803_5809	11	0	0	9	17	0	26
	GL50803_5845	2	0	0	0	2	0	2
	GL50803_5883	3	0	0	0	4	0	4
	GL50803_5919	2	0	0	3	1	0	4
	GL50803_5927	10	0	0	14	15	0	29
	GL50803_5942	8	0	18	6	11	18	17
	GL50803_5947	3	0	0	9	6	0	15
	GL50803_5981	2	0	0	0	2	0	2
	GL50803_6170	9	0	0	17	25	0	42
	GL50803_6226	6	0	0	0	8	0	8
	GL50803_6262	2	0	0	0	2	0	2
	GL50803_6372	5	0	0	3	10	0	13
	GL50803_6430	4	0	54	6	7	54	13
	GL50803_6464	10	0	0	0	17	0	17
	GL50803_6469	3	0	0	0	4	0	4
	GL50803_6535	3	0	0	0	3	0	3
	GL50803_6617	19	0	0	74	57	0	131
	GL50803_6671	2	0	0	3	2	0	5
	GL50803_6687	3	0	0	3	6	0	9
	GL50803_6735	3	0	0	0	3	0	3
	GL50803_6736	2	0	0	0	2	0	2
	GL50803_6744	3	0	18	0	5	18	5
	GL50803_6886	5	0	0	3	4	0	7
	GL50803_6917	14	0	18	51	34	18	85
	GL50803_7031	6	0	0	9	8	0	17
	GL50803_7035	5	0	0	9	8	0	17
	GL50803_7126	8	0	0	20	17	0	37
	GL50803_7130	11	0	0	17	18	0	35
	GL50803_7204	6	0	0	11	8	0	19
	GL50803_7233	8	0	0	11	14	0	25
	GL50803_7242	10	0	0	26	24	0	50
	GL50803_7244	13	0	0	60	41	0	101
	GL50803_7259	3	0	0	20	7	0	27
	GL50803_7287	15	0	0	29	30	0	59
	GL50803_7306	2	0	0	0	3	0	3
	GL50803_7309	9	0	0	9	15	0	24
	GL50803_7323	3	0	0	3	3	0	6
	GL50803_7351	3	0	0	0	3	0	3
	GL50803_7373	2	0	0	0	2	0	2
	GL50803_7375	2	0	0	0	2	0	2
	GL50803_7422	2	0	0	3	2	0	5
	GL50803_7439	6	0	0	6	7	0	13
	GL50803_7520	2	0	0	0	2	0	2
	GL50803_7522	3	0	0	0	4	0	4
	GL50803_7524	2	0	0	0	4	0	4
	GL50803_7532	4	0	0	0	5	0	5
	GL50803_7559	3	0	0	0	4	0	4
	GL50803_7588	3	0	0	6	4	0	10
	GL50803_7590	4	0	0	9	8	0	17
	GL50803_7655	2	0	0	3	1	0	4
	GL50803_7789	4	0	0	6	5	0	11
	GL50803_7796	61	0	181	191	179	181	370
	GL50803_7870	2	0	0	0	2	0	2
	GL50803_7873	3	0	0	17	8	0	25
	GL50803_7909	3	0	0	6	4	0	10
	GL50803_7953	13	0	0	34	27	0	61
	GL50803_7962	2	0	36	0	0	36	0
	GL50803_7999	9	0	0	20	16	0	36
	GL50803_8044	15	0	18	68	45	18	113
	GL50803_8064	2	0	0	0	5	0	5
	GL50803_8118	5	0	0	9	13	0	22
	GL50803_8152	8	0	0	20	16	0	36
	GL50803_8172	8	0	0	11	7	0	18
	GL50803_8227	8	0	0	9	12	0	21
	GL50803_8329	2	0	0	0	2	0	2
	GL50803_8350	3	0	0	3	3	0	6
	GL50803_8377	7	0	0	23	15	0	38
	GL50803_8382	5	0	0	9	9	0	18
	GL50803_8426	20	0	0	11	47	0	58
	GL50803_8429	5	0	0	17	10	0	27
	GL50803_8444	11	0	0	23	20	0	43
	GL50803_8464	17	0	0	23	33	0	56
	GL50803_8468	13	0	0	34	36	0	70
	GL50803_8496	53	0	0	371	187	0	558
	GL50803_8565	2	0	0	0	2	0	2
	GL50803_86440	3	0	0	3	3	0	6
	GL50803_86468	5	0	0	0	8	0	8
	GL50803_86511	2	0	0	0	3	0	3
	GL50803_86593	5	0	0	3	8	0	11
	GL50803_86676	50	0	0	188	133	0	321
	GL50803_86680	6	0	0	3	8	0	11
	GL50803_86681	2	0	0	0	3	0	3
	GL50803_86815	3	0	0	0	6	0	6
	GL50803_8702	6	0	0	9	14	0	23
	GL50803_87039	20	0	0	20	29	0	49
	GL50803_87056	3	0	0	0	5	0	5
	GL50803_87058	2	0	0	3	2	0	5
	GL50803_8711	3	0	0	3	2	0	5
	GL50803_87202	4	0	0	0	4	0	4
	GL50803_8741	3	0	0	0	4	0	4
	GL50803_87422	3	0	0	3	5	0	8
	GL50803_87446	2	0	0	0	2	0	2
	GL50803_8745	5	0	0	3	6	0	9
	GL50803_8781	3	0	0	6	6	0	12
	GL50803_87817	5	0	0	6	5	0	11
	GL50803_87926	3	0	0	0	7	0	7
	GL50803_8805	14	0	0	26	22	0	48
	GL50803_88082	26	0	0	54	51	0	105
	GL50803_8854	4	0	0	6	7	0	13
	GL50803_8855	22	0	0	57	42	0	99
	GL50803_88581	16	0	0	57	34	0	91
	GL50803_88765	44	0	72	128	85	72	213
	GL50803_88960	3	0	0	11	5	0	16
	GL50803_8903	7	0	0	14	13	0	27
	GL50803_8917	5	0	0	9	7	0	16
	GL50803_8978	8	0	36	14	13	36	27
	GL50803_90044	2	0	0	3	4	0	7
	GL50803_9030	11	0	0	31	27	0	58
	GL50803_90434	5	0	0	0	5	0	5
	GL50803_9060	5	0	0	9	8	0	17
	GL50803_9062	40	0	0	117	107	0	224
	GL50803_9077	3	0	0	0	4	0	4
	GL50803_9079	3	0	0	6	4	0	10
	GL50803_91099	3	0	0	0	3	0	3
	GL50803_9121	6	0	0	14	9	0	23
	GL50803_91220	4	0	0	0	4	0	4
	GL50803_91252	3	0	0	0	6	0	6
	GL50803_91476	2	0	0	0	6	0	6
	GL50803_91480	15	0	0	14	21	0	35
	GL50803_9155	2	0	0	0	3	0	3
	GL50803_9157	2	0	0	0	2	0	2
	GL50803_9173	2	0	0	3	3	0	6
	GL50803_9174	3	0	0	3	8	0	11
	GL50803_91761	5	0	0	0	6	0	6
	GL50803_9183	24	0	0	20	36	0	56
	GL50803_91919	4	0	0	0	7	0	7
	GL50803_9196	5	0	0	11	5	0	16
	GL50803_92223	11	0	0	9	13	0	22
	GL50803_92246	47	0	0	86	87	0	173
	GL50803_92498	2	0	0	3	3	0	6
	GL50803_92645	3	0	0	0	4	0	4
	GL50803_9296	9	0	0	17	13	0	30
	GL50803_93002	16	0	0	14	26	0	40
	GL50803_93011	3	0	0	3	3	0	6
	GL50803_9327	2	0	0	0	2	0	2
	GL50803_93275	17	0	0	20	30	0	50
	GL50803_93278	6	0	0	6	11	0	17
	GL50803_93294	7	0	0	9	13	0	22
	GL50803_93358	23	0	253	43	29	253	72
	GL50803_93548	15	0	0	31	35	0	66
	GL50803_9365	2	0	0	0	3	0	3
	GL50803_93736	23	0	0	17	32	0	49
	GL50803_9413	72	0	36	337	263	36	600
	GL50803_94224	7	0	0	6	16	0	22
	GL50803_94287	9	0	0	6	15	0	21
	GL50803_94440	73	0	0	46	119	0	165
	GL50803_94463	10	0	0	11	15	0	26
	GL50803_94525	2	0	0	0	4	0	4
	GL50803_94646	2	0	0	0	2	0	2
	GL50803_94762	2	0	0	0	2	0	2
	GL50803_9489	22	0	0	46	60	0	106
	GL50803_9503	16	0	0	17	46	0	63
	GL50803_9515	11	0	0	9	17	0	26
	GL50803_95192	8	0	0	9	10	0	19
	GL50803_95254	2	0	0	0	2	0	2
	GL50803_9529	4	0	0	3	8	0	11
	GL50803_95406	2	0	0	0	4	0	4
	GL50803_9548	5	0	0	6	10	0	16
	GL50803_9558	29	0	0	134	82	0	216
	GL50803_9593	40	0	0	74	82	0	156
	GL50803_9620	2	0	0	0	2	0	2
	GL50803_96264	5	0	0	3	6	0	9
	GL50803_96363	2	0	0	0	2	0	2
	GL50803_96399	11	0	0	0	18	0	18
	GL50803_96460	3	0	0	0	3	0	3
	GL50803_96562	4	0	0	11	10	0	21
	GL50803_96670	31	0	0	100	74	0	174
	GL50803_96732	15	0	0	23	28	0	51
	GL50803_96994	9	0	0	20	12	0	32
	GL50803_9719	72	0	18	302	208	18	510
	GL50803_9750	5	0	0	3	9	0	12
	GL50803_9751	16	0	0	66	42	0	108
	GL50803_9780	28	0	0	140	77	0	217
	GL50803_98054	31	0	18	94	79	18	173
	GL50803_9807	4	0	0	3	5	0	8
	GL50803_9808	28	0	0	80	60	0	140
	GL50803_9825	5	0	0	0	5	0	5
	GL50803_9829	2	0	0	3	4	0	7
	GL50803_9848	8	0	0	31	28	0	59
	GL50803_9861	24	0	36	60	44	36	104
	GL50803_9900	2	0	0	0	3	0	3
	GL50803_9909	16	0	0	17	31	0	48

## Sheet: Troph #3
	Gene ID	NumSeq	SC_Norm_WT	SC_Norm_OSRrac
	GL50803_137716	142	1597	374
	GL50803_10167	66	153	211
	GL50803_102108	63	130	294
	GL50803_17121	61	413	421
	GL50803_94440	59	14	107
	GL50803_14373	55	316	225
	GL50803_103059	54	28	130
	GL50803_88765	53	376	180
	sp|K2C1_HUMAN|	52	989	192
	GL50803_40496	52	14	102
	GL50803_114609	51	283	115
	GL50803_16867	51	167	208
	GL50803_113892	50	65	308
	GL50803_9413	48	125	467
	GL50803_100906	47	5	81
	GL50803_16343	47	218	80
	GL50803_113677	46	88	72
	GL50803_9183	45	33	40
	GL50803_9909	45	130	63
	sp|ALBU_BOVIN|	45	269	80
	GL50803_16745	44	293	71
	GL50803_87039	44	5	102
	GL50803_41212	44	181	32
	GL50803_93736	44	14	100
	GL50803_17478	43	9	81
	GL50803_21118	43	37	290
	GL50803_112103	42	334	97
	GL50803_4812	42	237	283
	GL50803_92246	41	9	156
	GL50803_16804	40	37	88
	GL50803_17249	40	65	39
	GL50803_17570	40	135	78
	sp|K22E_HUMAN|	39	645	88
	GL50803_17265	38	56	87
	GL50803_93358	38	269	82
	GL50803_112304,GL50803_112312	38	116	111
	GL50803_15317	36	28	82
	GL50803_21505	36	42	110
	GL50803_27310	35	42	10
	GL50803_9062	35	46	230
	GL50803_17063	35	125	30
	GL50803_21628	35	241	129
	GL50803_16318	35	0	0
	GL50803_10311	34	334	114
	GL50803_9593	34	28	139
	GL50803_27925	34	111	41
	sp|K1C10_HUMAN|	34	757	129
	GL50803_96732	34	14	95
	GL50803_11654	33	251	376
	GL50803_137617	33	590	32
	GL50803_103373	33	121	212
	GL50803_23833	33	65	137
	GL50803_13864	33	102	87
	GL50803_86511	32	33	17
	GL50803_9861	32	260	130
	GL50803_114787	32	228	242
	GL50803_9719	32	56	212
	GL50803_137618	31	529	55
	GL50803_11953	31	37	100
	GL50803_17230	31	116	175
	sp|K1C9_HUMAN|	31	441	89
	GL50803_113722	31	5	58
	GL50803_86676	31	65	218
	GL50803_8496	30	42	309
	GL50803_6226	30	153	49
	GL50803_101074	29	520	39
	GL50803_15054	29	33	40
	GL50803_16125	29	70	16
	GL50803_32999	29	56	97
	GL50803_88082	28	28	78
	GL50803_7796	28	51	180
	GL50803_15591	28	42	48
	GL50803_114626	27	5	29
	GL50803_9515	27	9	43
	GL50803_16525	27	107	48
	GL50803_16412	27	93	13
	GL50803_16353	27	28	196
	GL50803_5603	26	33	65
	GL50803_13922	26	19	120
	GL50803_114776	26	28	70
	GL50803_21411	26	0	41
	GL50803_12102	26	135	58
	GL50803_6687	26	139	63
	GL50803_115478,GL50803_115479	25	42	51
	GL50803_15567	25	23	198
	GL50803_112846	25	5	68
	GL50803_17476	24	0	21
	GL50803_13475	24	167	35
	GL50803_32778	24	51	38
	GL50803_11118	24	74	44
	GL50803_13608	24	28	24
	GL50803_32509	24	0	50
	GL50803_101278	24	28	13
	GL50803_113531	23	5	29
	GL50803_21942	23	176	23
	GL50803_11043	23	153	35
	GL50803_111950	23	0	34
	GL50803_10778	23	0	65
	GL50803_14200	23	37	72
	GL50803_13584	23	125	24
	GL50803_10521	23	23	73
	GL50803_93275	22	0	51
	GL50803_16425	22	0	48
	GL50803_14859	22	28	10
	GL50803_5795	22	14	54
	GL50803_98054	22	116	90
	GL50803_16667	22	28	7
	GL50803_4410	22	51	112
	GL50803_6430	21	214	52
	GL50803_15106	21	37	68
	GL50803_14856	21	9	94
	GL50803_9030	21	139	55
	GL50803_15411	21	56	67
	GL50803_16592	21	0	24
	GL50803_136021,GL50803_101291,GL50803_136020	20	74	63
	GL50803_11390	20	33	113
	GL50803_11992	20	51	11
	GL50803_15213	20	9	95
	GL50803_101138	20	0	32
	GL50803_91480	20	0	54
	GL50803_12108	20	28	13
	GL50803_16453	20	186	60
	GL50803_8855	20	46	60
	GL50803_94287	20	0	40
	GL50803_17327	20	149	211
	GL50803_9808	20	37	107
	GL50803_113319	20	5	35
	GL50803_15409	19	121	81
	GL50803_17547	19	102	58
	GL50803_32658	19	5	43
	GL50803_102101	19	23	46
	GL50803_112079,GL50803_103676	19	74	70
	GL50803_16124	19	33	16
	GL50803_90872	19	37	24
	GL50803_14285	19	74	9
	GL50803_10885	19	56	16
	GL50803_7188	19	0	41
	GL50803_33769	19	153	46
	GL50803_14620	19	79	64
	GL50803_7439	18	0	34
	GL50803_21444	18	28	6
	GL50803_137753	18	46	24
	GL50803_10577	18	37	44
	GL50803_21423	18	5	43
	GL50803_96670	18	23	39
	GL50803_17153	18	139	73
	GL50803_103454	18	0	31
	GL50803_15214	18	9	38
	GL50803_24842	18	19	38
	GL50803_101810	17	14	48
	GL50803_113133	17	14	14
	GL50803_9751	17	23	86
	GL50803_9780	17	14	132
	GL50803_16507	17	0	52
	GL50803_9779	17	125	27
	GL50803_16824	17	28	39
	GL50803_6617	17	28	80
	GL50803_15383	17	121	37
	GL50803_11309	17	0	0
	GL50803_17395	17	23	30
	GL50803_15832	17	33	32
	GL50803_17243	17	5	19
	GL50803_15048	17	0	1
	GL50803_16636	17	60	192
	GL50803_17244	17	88	30
	GL50803_9704	16	46	15
	GL50803_113021	16	65	14
	GL50803_12150	16	51	9
	GL50803_17411	16	56	29
	GL50803_101212	16	0	30
	GL50803_12216	16	14	38
	GL50803_17060	16	46	6
	GL50803_5359	16	46	29
	GL50803_7999	16	65	40
	GL50803_21943	16	23	71
	GL50803_33660	16	0	34
	GL50803_112681	16	37	38
	GL50803_17254	16	19	11
	GL50803_16265	16	74	39
	GL50803_32399	16	9	89
	GL50803_137727	15	5	7
	GL50803_8854	15	37	15
	GL50803_16916	15	0	22
	GL50803_17482	15	46	11
	GL50803_12109	15	0	60
	GL50803_3643	15	9	5
	GL50803_4767	15	19	105
	GL50803_15097	15	42	60
	GL50803_8822	15	37	2
	GL50803_115052	15	5	16
	GL50803_11397	15	28	14
	GL50803_27717	15	0	17
	GL50803_17090	15	28	22
	GL50803_5942	15	98	40
	GL50803_103713	15	19	39
	GL50803_17105	15	9	26
	GL50803_14521	15	135	157
	GL50803_88581	15	5	65
	GL50803_15148	15	19	29
	GL50803_10255	15	65	18
	GL50803_7287	15	14	66
	GL50803_16342	15	0	18
	GL50803_15410	15	14	44
	GL50803_8118	15	33	49
	GL50803_6464	15	9	7
	GL50803_8377	14	42	64
	GL50803_17430	14	23	9
	GL50803_10231	14	19	14
	GL50803_5744	14	5	73
	GL50803_8826	14	0	15
	GL50803_3822	14	33	5
	GL50803_14993	14	5	1
	GL50803_7244	14	74	105
	GL50803_2562	14	0	37
	GL50803_7242	14	51	56
	GL50803_9558	14	28	229
	GL50803_16716	14	0	32
	GL50803_103125	14	0	44
	GL50803_17054	14	51	34
	GL50803_16387	14	56	21
	GL50803_11684	14	0	40
	GL50803_137613	14	0	130
	GL50803_5809	14	0	25
	GL50803_16679	14	9	57
	GL50803_7532	13	14	18
	GL50803_92223	13	0	34
	GL50803_16076	13	135	149
	GL50803_16653	13	14	33
	GL50803_1345	13	111	34
	GL50803_93548	13	19	29
	GL50803_111933	13	190	21
	GL50803_14071	13	5	40
	GL50803_16720	13	9	30
	GL50803_13998	13	5	5
	GL50803_17429	13	0	22
	GL50803_94463	13	42	24
	GL50803_19436	13	70	37
	GL50803_112076	13	5	1
	GL50803_15251	13	121	63
	GL50803_10661	13	5	1
	GL50803_16936	13	0	2
	GL50803_16513	13	0	19
	GL50803_93002	13	0	18
	GL50803_11247	13	60	16
	GL50803_7204	13	60	34
	GL50803_137606	13	125	18
	GL50803_91919	13	0	13
	GL50803_114671	13	0	7
	GL50803_11683	13	19	23
	GL50803_13561	13	116	60
	GL50803_6184	12	14	13
	GL50803_10870	12	14	5
	GL50803_6372	12	9	35
	GL50803_7130	12	14	19
	GL50803_17332	12	19	18
	GL50803_15869	12	46	24
	GL50803_11720	12	9	29
	GL50803_8464	12	0	37
	GL50803_15983	12	9	3
	GL50803_14938	12	19	25
	GL50803_14058	12	5	24
	GL50803_114777	12	0	48
	GL50803_13329	12	9	50
	GL50803_4547	12	46	30
	GL50803_16356	12	5	30
	GL50803_10428	12	60	13
	GL50803_11359	12	23	34
	GL50803_14551	12	19	39
	GL50803_9489	12	0	65
	GL50803_9115	12	42	10
	GL50803_30476	12	0	104
	GL50803_17163	12	172	25
	GL50803_8426	12	5	42
	GL50803_10822	12	46	18
	GL50803_33689	12	42	3
	GL50803_95162	12	5	3
	GL50803_16310	12	28	23
	GL50803_7126	12	0	35
	GL50803_10358	12	5	8
	GL50803_101832	12	0	24
	GL50803_3206	12	5	3
	GL50803_39312	11	5	18
	GL50803_6917	11	46	54
	GL50803_16721	11	5	27
	GL50803_16202	11	0	17
	GL50803_10429	11	28	15
	GL50803_17432	11	9	5
	GL50803_13766	11	28	16
	GL50803_3331	11	33	3
	GL50803_2107	11	19	35
	GL50803_7031	11	9	8
	GL50803_8805	11	9	18
	GL50803_14329	11	60	23
	GL50803_1695	11	5	32
	GL50803_15334	11	0	18
	GL50803_17565	11	14	14
	GL50803_14758	11	0	35
	GL50803_16595	11	33	10
	GL50803_9827	11	33	18
	GL50803_23888	11	33	52
	GL50803_33218	11	9	6
	GL50803_17055	11	0	3
	GL50803_13500	11	0	23
	GL50803_5649	11	5	3
	GL50803_8462	11	42	21
	GL50803_7870	11	51	21
	GL50803_24537	11	19	1
	GL50803_91099	11	0	22
	GL50803_15398	11	33	27
	GL50803_103709	11	5	10
	GL50803_15988	11	5	30
	GL50803_4883	11	5	16
	GL50803_15240	11	0	42
	GL50803_7260	11	37	3
	GL50803_16532	11	0	15
	GL50803_14568	11	5	32
	GL50803_17551	11	9	3
	GL50803_114498	11	5	19
	GL50803_11540	11	19	56
	GL50803_113987	11	0	15
	sp|K1C15_SHEEP|	10	139	15
	GL50803_137703	10	0	15
	GL50803_5883	10	23	17
	GL50803_93938	10	28	5
	GL50803_25238	10	0	18
	GL50803_4266	10	0	14
	GL50803_103285	10	28	10
	GL50803_15551	10	56	32
	GL50803_112518	10	9	7
	GL50803_7306	10	65	30
	GL50803_29487	10	5	19
	GL50803_16404	10	42	123
	GL50803_3593	10	9	10
	GL50803_24372	10	14	47
	GL50803_8978	10	70	18
	GL50803_15297	10	37	8
	GL50803_8407	10	23	9
	GL50803_3910	10	37	11
	GL50803_16086	10	28	25
	GL50803_113213	10	5	8
	GL50803_17224	10	9	25
	GL50803_8227	10	0	23
	GL50803_14963	10	19	5
	GL50803_2549	10	0	16
	GL50803_7588	10	42	22
	GL50803_113553	10	19	10
	GL50803_102813	10	33	8
	GL50803_14614	10	14	11
	GL50803_101501	10	14	2
	GL50803_10698	10	14	25
	GL50803_121046,GL50803_121045	10	70	38
	GL50803_8917	10	9	16
	GL50803_18470	10	0	24
	GL50803_15520	10	23	14
	GL50803_26364	10	14	23
	GL50803_100864	10	5	34
	GL50803_22543	10	9	6
	GL50803_14702	10	23	6
	GL50803_86681	10	5	6
	GL50803_22850	10	0	1
	GL50803_16660	10	0	18
	GL50803_10856	10	0	23
	GL50803_8174	10	14	5
	GL50803_14699	10	46	25
	GL50803_14622	10	37	17
	GL50803_95192	10	9	15
	GL50803_16652	10	23	25
	GL50803_7195	10	5	7
	GL50803_9485	10	5	22
	GL50803_113416	10	0	16
	GL50803_8360	10	14	2
	GL50803_15954	10	0	33
	GL50803_137612	10	84	13
	GL50803_7309	10	9	26
	GL50803_114210	10	0	18
	GL50803_16298	9	0	9
	GL50803_15247	9	0	6
	GL50803_12999	9	5	46
	GL50803_24279	9	0	14
	GL50803_10091	9	65	29
	GL50803_97219	9	42	19
	GL50803_14961	9	0	13
	GL50803_10538	9	9	13
	GL50803_8152	9	0	23
	GL50803_102023	9	9	1
	GL50803_24425	9	5	23
	GL50803_16717	9	9	0
	GL50803_135231,GL50803_14212	9	9	21
	GL50803_29147	9	14	58
	GL50803_16431	9	56	21
	GL50803_6330	9	42	2
	GL50803_96399	9	0	30
	GL50803_15215	9	0	21
	GL50803_10181	9	5	25
	GL50803_104250	9	37	8
	GL50803_32571	9	9	31
	GL50803_17255	9	9	14
	GL50803_15476	9	0	7
	GL50803_7233	9	9	11
	GL50803_16504	9	23	13
	GL50803_3896	9	19	46
	GL50803_15035	9	5	23
	GL50803_16044	9	9	24
	GL50803_10570	9	9	5
	GL50803_4652	9	19	16
	GL50803_17342	9	0	31
	GL50803_95593	9	9	3
	GL50803_115066	9	0	8
	GL50803_16588	9	98	26
	GL50803_5927	9	0	14
	GL50803_13273	9	23	10
	GL50803_91643	9	19	2
	GL50803_15156	9	0	16
	GL50803_8682	9	9	5
	GL50803_9825	9	0	8
	GL50803_17053	9	5	2
	GL50803_8702	9	0	18
	GL50803_15522	9	0	51
	GL50803_9060	8	0	23
	GL50803_9750	8	0	16
	GL50803_8172	8	5	9
	GL50803_5947	8	56	9
	GL50803_16889	8	23	10
	GL50803_33862	8	37	14
	GL50803_112063	8	0	34
	GL50803_17223	8	5	5
	GL50803_14670	8	9	24
	GL50803_16483	8	9	39
	GL50803_16760	8	28	2
	GL50803_113622	8	0	7
	GL50803_5810	8	5	17
	GL50803_4627	8	0	11
	GL50803_14017	8	0	2
	GL50803_17192	8	0	13
	GL50803_4197	8	0	0
	GL50803_9503	8	0	42
	GL50803_4149	8	5	1
	GL50803_13272	8	28	2
	GL50803_12139	8	9	3
	GL50803_9276	8	0	0
	GL50803_15204	8	9	29
	GL50803_11354	8	14	13
	GL50803_6170	8	9	27
	GL50803_14827	8	5	16
	GL50803_7323	8	23	21
	GL50803_86680	8	0	16
	GL50803_11125	8	0	30
	GL50803_24880	8	0	11
	GL50803_16367	8	5	7
	GL50803_16322	8	33	6
	GL50803_9077	8	0	17
	GL50803_13747	8	14	8
	GL50803_7259	8	19	30
	GL50803_103878	8	5	10
	GL50803_137603	8	9	21
	GL50803_3342	8	0	18
	GL50803_9810	8	42	15
	GL50803_14895	8	0	10
	GL50803_17520	8	0	1
	GL50803_10221	8	0	27
	GL50803_17304	8	0	24
	GL50803_13452	7	0	3
	GL50803_4039	7	5	1
	GL50803_112633	7	5	6
	GL50803_9803	7	9	5
	sp|TRYP_PIG|	7	42	29
	GL50803_24321	7	19	0
	GL50803_6939	7	9	10
	GL50803_8741	7	0	7
	GL50803_113284,GL50803_92983,GL50803_114442	7	0	13
	GL50803_22165	7	0	10
	GL50803_14800	7	0	25
	GL50803_6242	7	9	6
	GL50803_11380	7	5	1
	GL50803_15823	7	33	8
	GL50803_33166	7	14	7
	GL50803_115159	7	0	2
	GL50803_94117	7	0	1
	GL50803_113024	7	0	40
	GL50803_15427	7	23	3
	GL50803_10971	7	0	11
	GL50803_17106	7	5	2
	GL50803_137712	7	0	6
	GL50803_2101	7	5	2
	GL50803_15250	7	0	10
	GL50803_13382	7	0	19
	GL50803_8429	7	0	26
	GL50803_9196	7	5	19
	GL50803_104685	7	60	32
	GL50803_6022	7	0	7
	GL50803_8064	7	51	27
	GL50803_10705	7	0	18
	GL50803_15270	7	0	19
	GL50803_6633	7	0	2
	GL50803_14689	7	0	13
	GL50803_8745	7	5	8
	GL50803_94224	7	0	25
	GL50803_3042	7	0	9
	GL50803_8468	7	0	47
	GL50803_16371	7	28	1
	GL50803_7953	7	9	35
	GL50803_137685	7	14	21
	GL50803_3861	7	5	7
	GL50803_16376	7	9	7
	GL50803_7590	7	9	21
	GL50803_114497	7	0	18
	GL50803_9296	7	0	10
	GL50803_4509	7	14	31
	GL50803_14469	7	14	16
	GL50803_10623	7	0	13
	GL50803_112408	7	0	8
	GL50803_28699	7	5	38
	GL50803_113836	7	5	6
	GL50803_17568	7	14	2
	GL50803_2198	7	5	2
	GL50803_16363	7	0	10
	GL50803_5333	7	19	17
	GL50803_10016	7	9	1
	GL50803_11301	7	56	11
	GL50803_87202	7	5	9
	GL50803_17056	7	5	25
	GL50803_17198	7	0	9
	GL50803_19003	7	9	9
	GL50803_135003,GL50803_135002,GL50803_135001	7	5	18
	GL50803_12162	7	37	2
	GL50803_16390	7	0	9
	GL50803_16235	7	14	0
	GL50803_98056	7	19	9
	GL50803_11950	7	19	8
	GL50803_6133	7	46	16
	GL50803_93551	7	0	2
	GL50803_16928	7	0	21
	GL50803_8382	7	0	16
	GL50803_9720	7	9	1
	GL50803_14650	7	0	16
	GL50803_9848	7	0	35
	GL50803_29327	7	0	14
	GL50803_15228	7	9	32
	GL50803_113723	7	0	19
	GL50803_12981	7	9	9
	GL50803_15483	7	23	34
	GL50803_16779	7	0	23
	sp|ALBU_HUMAN|	7	46	11
	GL50803_93294	7	14	10
	GL50803_114891	7	0	14
	GL50803_22808	6	0	3
	GL50803_4349	6	9	15
	GL50803_11486	6	23	1
	GL50803_8903	6	14	11
	GL50803_101955	6	0	14
	GL50803_10843	6	0	5
	GL50803_16993	6	14	3
	GL50803_16795	6	0	3
	GL50803_8916	6	5	14
	GL50803_4259	6	19	8
	GL50803_16766	6	9	0
	GL50803_16482	6	0	22
	GL50803_16567	6	5	7
	GL50803_4026	6	0	21
	GL50803_14235	6	0	19
	GL50803_15454	6	14	5
	GL50803_14019	6	19	32
	GL50803_16829	6	0	17
	GL50803_17400	6	9	3
	GL50803_17082	6	5	3
	GL50803_113554	6	0	6
	GL50803_2555	6	0	27
	GL50803_16967	6	5	3
	GL50803_24662	6	28	13
	GL50803_16969	6	23	2
	GL50803_8217	6	0	1
	GL50803_5517	6	0	2
	GL50803_113365	6	0	2
	GL50803_6135	6	19	10
	GL50803_10825	6	0	8
	GL50803_16573	6	0	17
	GL50803_7766	6	19	7
	GL50803_91056	6	28	5
	GL50803_112112	6	0	0
	GL50803_3678	6	9	11
	GL50803_17143	6	5	7
	GL50803_31978	6	0	10
	GL50803_15987	6	0	25
	GL50803_13127	6	0	1
	GL50803_112978	6	0	8
	GL50803_2980	6	19	3
	GL50803_17246	6	0	11
	GL50803_5375	6	19	2
	GL50803_4507	6	0	5
	GL50803_10370	6	5	8
	GL50803_15538	6	0	7
	GL50803_14490	6	5	25
	GL50803_4602	6	0	17
	GL50803_6886	6	0	5
	GL50803_103855	6	5	16
	GL50803_16902	6	0	10
	GL50803_112519	6	0	10
	GL50803_32312	6	0	6
	GL50803_6289	6	9	5
	GL50803_14796	6	0	6
	GL50803_2452	6	5	0
	GL50803_104150	6	5	3
	GL50803_41942	6	0	9
	GL50803_8235	6	0	1
	GL50803_16368	6	14	19
	GL50803_17617	6	9	21
	GL50803_7878	6	28	13
	GL50803_8444	6	28	10
	GL50803_91761	6	0	14
	GL50803_16833	6	19	5
	GL50803_21321	6	0	10
	GL50803_86593	6	0	14
	GL50803_16709	6	0	7
	GL50803_93278	6	0	11
	GL50803_114307	6	0	11
	GL50803_14460	6	0	2
	GL50803_11434	6	19	11
	GL50803_6671	6	5	8
	GL50803_7444	6	9	0
	GL50803_13413	6	0	29
	GL50803_86468	6	0	23
	GL50803_10802	6	0	8
	GL50803_13603	6	0	13
	GL50803_16575	6	0	6
	GL50803_8044	6	33	57
	GL50803_8528	6	19	2
	GL50803_9548	6	5	23
	GL50803_14346	6	0	15
	GL50803_22291	6	0	9
	GL50803_17352	6	5	21
	GL50803_17627	6	0	9
	GL50803_8001	6	5	8
	GL50803_14091	6	33	18
	GL50803_8445	6	5	1
	GL50803_15995	5	0	2
	GL50803_9008	5	0	2
	GL50803_23357	5	0	6
	GL50803_29490	5	23	7
	GL50803_101534	5	0	2
	GL50803_14737	5	0	10
	GL50803_10073	5	0	2
	GL50803_40369	5	0	6
	GL50803_17328	5	0	8
	GL50803_112258	5	0	6
	GL50803_93011	5	5	7
	GL50803_9173	5	5	7
	GL50803_9348	5	9	0
	GL50803_10829	5	0	0
	GL50803_28954	5	0	5
	GL50803_91252	5	0	16
	GL50803_17464	5	0	17
	GL50803_6148	5	0	0
	GL50803_14669	5	0	9
	GL50803_16328	5	9	7
	GL50803_5346	5	0	0
	GL50803_16773	5	0	7
	GL50803_14375	5	5	0
	GL50803_94582	5	0	0
	GL50803_17483	5	0	3
	GL50803_12063	5	5	3
	GL50803_17385	5	0	9
	GL50803_96994	5	0	7
	GL50803_8726	5	0	1
	GL50803_40244	5	0	17
	GL50803_104173	5	0	1
	GL50803_14843	5	0	8
	GL50803_87817	5	0	5
	GL50803_13000	5	0	19
	GL50803_3595	5	9	3
	GL50803_16549	5	5	1
	GL50803_14497	5	28	1
	GL50803_16924	5	23	0
	GL50803_16375	5	5	6
	GL50803_15063	5	0	3
	GL50803_32419	5	0	17
	GL50803_17563	5	0	0
	GL50803_92645	5	0	5
	GL50803_137726	5	0	9
	GL50803_114246	5	0	0
	GL50803_480	5	33	2
	GL50803_14434	5	0	5
	GL50803_102438	5	0	9
	GL50803_11772	5	0	18
	GL50803_15495	5	0	5
	GL50803_8692	5	0	1
	GL50803_14277	5	14	0
	GL50803_5593	5	14	9
	GL50803_15046	5	37	9
	GL50803_7207	5	0	3
	GL50803_9421	5	0	0
	GL50803_16888	5	0	7
	GL50803_22204	5	0	2
	GL50803_17251	5	0	5
	GL50803_16801	5	0	8
	GL50803_14712	5	0	16
	GL50803_7715	5	0	1
	GL50803_4365	5	0	1
	GL50803_137641	5	0	2
	GL50803_15296	5	0	7
	GL50803_17109	5	0	6
	GL50803_14713	5	0	3
	GL50803_2964	5	0	14
	GL50803_38394	5	5	1
	GL50803_5604	5	23	11
	GL50803_135886,GL50803_135885	5	0	1
	GL50803_17364	5	5	10
	GL50803_14311	5	0	6
	GL50803_23017	5	0	5
	GL50803_14939	5	5	24
	GL50803_14679	5	0	0
	GL50803_17110	5	0	6
	GL50803_16602	5	19	0
	GL50803_23389	5	5	17
	GL50803_16321	5	0	7
	GL50803_8061	5	0	9
	GL50803_22454	5	0	18
	GL50803_34357	5	5	25
	GL50803_14983	5	19	2
	GL50803_90434	5	0	6
	GL50803_33989	5	0	11
	GL50803_86440	5	0	9
	GL50803_22136	5	0	16
	GL50803_17577	5	0	9
	GL50803_114161	4	5	9
	GL50803_5659	4	0	0
	GL50803_14171	4	19	1
	GL50803_21474	4	5	2
	GL50803_96562	4	0	10
	GL50803_10196	4	9	0
	GL50803_11521	4	0	6
	GL50803_11495	4	0	0
	GL50803_23004	4	9	6
	GL50803_11311	4	0	0
	GL50803_14704	4	0	9
	GL50803_16267	4	0	1
	GL50803_3256	4	0	5
	GL50803_15847	4	0	1
	GL50803_10901	4	5	13
	GL50803_14322	4	0	8
	GL50803_10572	4	0	6
	GL50803_5845	4	9	7
	GL50803_6744	4	33	15
	GL50803_14404	4	0	2
	GL50803_115239	4	0	1
	GL50803_17550	4	0	8
	GL50803_94646	4	0	6
	GL50803_6835	4	5	1
	GL50803_10711	4	0	8
	GL50803_17558	4	5	10
	GL50803_16522	4	5	0
	GL50803_11100	4	0	7
	GL50803_7030	4	0	1
	GL50803_9079	4	0	11
	GL50803_22855	4	9	1
	GL50803_113673	4	0	6
	GL50803_8627	4	0	5
	GL50803_11165	4	0	2
	GL50803_16200	4	0	0
	GL50803_31295	4	0	8
	GL50803_6283	4	0	0
	GL50803_4063	4	0	8
	GL50803_87058	4	5	1
	GL50803_17165	4	0	7
	GL50803_137698	4	0	8
	GL50803_87446	4	0	2
	GL50803_16495	4	0	15
	GL50803_16659	4	0	6
	GL50803_7537	4	0	2
	GL50803_4383	4	14	1
	GL50803_113094	4	0	0
	GL50803_9117	4	0	2
	GL50803_17161	4	0	14
	GL50803_11640	4	0	5
	GL50803_7375	4	0	6
	GL50803_112557	4	0	5
	GL50803_17097	4	0	0
	GL50803_14660	4	9	3
	GL50803_17150	4	0	0
	GL50803_96264	4	0	7
	GL50803_3570	4	19	2
	GL50803_41512	4	0	6
	GL50803_14321	4	0	6
	GL50803_101168	4	0	1
	GL50803_29307	4	0	0
	GL50803_7082	4	0	1
	GL50803_29252	4	9	13
	GL50803_15252	4	0	2
	GL50803_42357	4	0	6
	GL50803_36069	4	9	1
	GL50803_3007	4	5	9
	GL50803_10019	4	0	5
	GL50803_16468	4	0	0
	GL50803_16263	4	0	2
	GL50803_15099	4	9	2
	GL50803_88245	4	0	1
	GL50803_28477	4	23	1
	GL50803_12830	4	9	9
	GL50803_7110	4	23	9
	GL50803_115338,GL50803_115337	4	14	3
	GL50803_21048	4	0	2
	GL50803_7789	4	9	8
	GL50803_6679	4	0	2
	GL50803_15260	4	5	9
	GL50803_137713	4	0	6
	GL50803_11220	4	0	22
	GL50803_9741	4	0	9
	GL50803_10882	4	0	5
	GL50803_137680	4	0	3
	GL50803_6563	4	9	5
	GL50803_17451	4	5	3
	GL50803_17472	4	5	3
	GL50803_10341	4	0	5
	GL50803_14584	4	14	10
	GL50803_8245	4	0	0
	GL50803_16067	4	0	6
	GL50803_33685	4	0	8
	GL50803_14242	4	0	5
	GL50803_1979	4	0	14
	GL50803_14458	4	9	17
	GL50803_95557	4	0	8
	GL50803_92498	4	0	1
	GL50803_9011	4	9	1
	GL50803_2622	4	0	3
	GL50803_10919	4	9	6
	GL50803_16678	4	5	8
	GL50803_90215,GL50803_40571	4	0	25
	GL50803_4657	4	0	6
	GL50803_8560	4	0	13
	GL50803_11186	4	23	5
	GL50803_34701	4	0	3
	GL50803_28962	4	0	7
	GL50803_8329	4	0	7
	GL50803_5328	4	0	3
	GL50803_2864	4	0	21
	GL50803_16424	4	0	2
	GL50803_9899	4	0	0
	GL50803_15076	4	0	11
	GL50803_9658	4	0	7
	GL50803_89347	4	0	0
	GL50803_8621	4	0	0
	GL50803_31339	4	0	7
	GL50803_16237	4	0	5
	GL50803_15062	4	9	3
	GL50803_5800	4	23	1
	GL50803_16299	4	0	2
	GL50803_4270	4	0	7
	GL50803_3869	4	5	11
	GL50803_7874	4	0	2
	GL50803_13268	4	0	55
	GL50803_12223	4	0	3
	GL50803_17408	4	0	8
	GL50803_14254	4	0	2
	GL50803_14581	4	0	1
	GL50803_10367	4	0	10
	GL50803_10013	4	9	6
	GL50803_17046	4	0	3
	GL50803_5785	4	5	9
	GL50803_16312	4	0	0
	GL50803_9529	4	0	9
	GL50803_10881	4	9	5
	GL50803_12945	4	0	7
	GL50803_42442	3	0	2
	GL50803_11613	3	0	9
	GL50803_17037	3	0	3
	GL50803_15124	3	0	1
	GL50803_12598	3	9	1
	GL50803_11364	3	0	1
	GL50803_17625	3	0	0
	GL50803_12035	3	0	8
	GL50803_3538	3	5	2
	GL50803_28549	3	9	18
	GL50803_16454	3	0	14
	GL50803_14403	3	0	11
	GL50803_22455	3	5	5
	GL50803_17155	3	0	6
	GL50803_5000	3	0	5
	GL50803_17347	3	9	10
	GL50803_27896	3	0	5
	GL50803_16460	3	0	0
	GL50803_10675	3	0	0
	GL50803_16929	3	9	13
	GL50803_91324	3	9	0
	GL50803_8035	3	23	1
	GL50803_9376	3	0	1
	GL50803_4255	3	0	13
	GL50803_94478	3	0	7
	GL50803_9287	3	0	2
	GL50803_5010	3	5	6
	GL50803_40817	3	19	2
	GL50803_16768	3	0	1
	GL50803_12091	3	0	1
	GL50803_9155	3	0	5
	GL50803_7524	3	0	11
	GL50803_14045	3	0	2
	GL50803_14915	3	0	9
	GL50803_7873	3	0	13
	GL50803_12057	3	0	5
	GL50803_15564	3	0	1
	GL50803_21897	3	0	1
	GL50803_15397	3	0	2
	GL50803_11170	3	0	5
	GL50803_7655	3	0	6
	GL50803_10330	3	19	5
	GL50803_16157	3	0	1
	GL50803_10254	3	5	2
	GL50803_27059	3	14	0
	GL50803_104866	3	14	2
	GL50803_16220	3	5	0
	GL50803_92132	3	0	1
	GL50803_16456	3	0	0
	GL50803_9174	3	0	11
	GL50803_15587	3	0	3
	GL50803_5456	3	0	6
	GL50803_15599	3	0	6
	GL50803_137754	3	0	0
	GL50803_28234	3	28	1
	GL50803_17543	3	0	1
	GL50803_37985	3	5	3
	GL50803_32815	3	0	7
	GL50803_13651	3	0	2
	GL50803_15472	3	0	0
	GL50803_34684	3	0	0
	GL50803_17157	3	0	3
	GL50803_15535	3	9	1
	GL50803_14049	3	19	6
	GL50803_15104	3	0	7
	GL50803_12949	3	0	5
	GL50803_5919	3	0	5
	GL50803_15127	3	14	2
	GL50803_15164	3	0	3
	GL50803_34179	3	5	2
	GL50803_39483	3	5	1
	GL50803_15474	3	5	0
	GL50803_20195	3	0	0
	GL50803_27878	3	0	3
	GL50803_16311	3	0	1
	GL50803_2825	3	14	1
	GL50803_114885	3	0	2
	GL50803_5188	3	0	0
	GL50803_16979	3	0	10
	GL50803_90950	3	9	0
	GL50803_14392	3	0	1
	GL50803_33663	3	0	2
	GL50803_14934	3	0	3
	GL50803_103807	3	0	0
	GL50803_17216	3	5	5
	GL50803_16811	3	0	0
	GL50803_95918	3	0	0
	GL50803_11749	3	5	9
	GL50803_86761	3	5	5
	GL50803_9088	3	5	1
	GL50803_6812	3	0	1
	GL50803_90710	3	0	2
	GL50803_15574	3	0	0
	GL50803_16842	3	0	6
	GL50803_13269	3	0	2
	GL50803_13194	3	9	6
	GL50803_114546	3	5	5
	GL50803_17005	3	0	1
	GL50803_41467	3	0	5
	GL50803_16648	3	0	0
	GL50803_13109	3	0	8
	GL50803_40831	3	0	3
	GL50803_14691	3	9	11
	GL50803_17460	3	0	0
	GL50803_15428	3	0	6
	GL50803_4331	3	0	9
	GL50803_17227	3	0	5
	GL50803_14475	3	0	0
	GL50803_10400	3	0	2
	GL50803_7035	3	0	8
	GL50803_16675	3	0	3
	GL50803_114462	3	0	1
	GL50803_15376	3	0	9
	GL50803_16729	3	5	2
	GL50803_86600	3	0	1
	GL50803_6366	3	5	1
	GL50803_11299	3	0	10
	GL50803_91398	3	0	3
	GL50803_9038	3	0	5
	GL50803_11129	3	14	1
	GL50803_17286	3	0	13
	GL50803_17132	3	0	0
	GL50803_15499	3	0	0
	GL50803_11775	3	0	5
	GL50803_7569	3	0	7
	GL50803_6896	3	0	0
	GL50803_7662	3	0	0
	GL50803_9327	3	19	6
	GL50803_14742	3	0	0
	GL50803_16034	3	0	1
	GL50803_9824	3	56	6
	GL50803_13007	3	0	3
	GL50803_7962	3	37	3
	GL50803_87422	3	0	3
	GL50803_8963	3	0	8
	GL50803_113130	3	0	0
	GL50803_7896	3	5	0
	GL50803_5949	3	9	7
	GL50803_26199	3	0	2
	GL50803_14877	3	9	1
	GL50803_11740	3	0	3
	GL50803_101594	3	0	2
	GL50803_16450	3	19	2
	GL50803_940	3	0	5
	GL50803_7351	3	9	16
	GL50803_13316	3	0	2
	GL50803_15603	3	0	0
	GL50803_6171	3	0	2
	GL50803_8163	3	0	0
	GL50803_11105	3	0	1
	GL50803_104031	3	5	3
	GL50803_91476	3	0	0
	GL50803_40228	3	0	3
	GL50803_112630	3	0	1
	GL50803_12920	3	0	9
	GL50803_34093	3	9	5
	GL50803_116477	3	0	6
	GL50803_5345	3	0	8
	GL50803_4463	3	5	1
	GL50803_96460	3	0	1
	GL50803_7522	3	0	5
	GL50803_13528	3	0	2
	GL50803_95787	3	9	1
	GL50803_4079	3	0	2
	GL50803_17164	3	0	1
	GL50803_17402	3	0	2
	GL50803_17406	3	0	2
	GL50803_13756	3	0	2
	GL50803_40067	3	0	0
	GL50803_27521,GL50803_14256	3	0	11
	GL50803_11107	3	0	5
	GL50803_7134	3	0	9
	GL50803_103437,GL50803_112682	3	0	1
	GL50803_14606	3	5	7
	GL50803_14135	3	0	0
	GL50803_3470	2	0	3
	GL50803_6332	2	0	2
	GL50803_14937	2	0	6
	GL50803_16963	2	0	2
	GL50803_17516	2	0	2
	GL50803_17574	2	5	0
	GL50803_16272	2	0	1
	GL50803_17345	2	0	3
	GL50803_4248	2	0	1
	GL50803_14048	2	0	1
	GL50803_16021	2	5	2
	GL50803_16887	2	5	0
	GL50803_9121	2	5	2
	GL50803_27308	2	14	0
	GL50803_6724	2	0	1
	GL50803_6377	2	0	0
	GL50803_5867	2	0	2
	GL50803_88735	2	0	0
	GL50803_16433	2	0	1
	GL50803_8960	2	0	2
	GL50803_6736	2	0	3
	GL50803_111869	2	5	5
	GL50803_9349	2	0	0
	GL50803_8711	2	0	6
	GL50803_32676	2	0	2
	GL50803_16547	2	0	0
	GL50803_103783	2	0	0
	GL50803_14481	2	9	2
	GL50803_14270	2	0	5
	GL50803_113143	2	0	5
	GL50803_114937	2	0	0
	GL50803_40390	2	0	1
	GL50803_14821	2	0	0
	GL50803_42000	2	0	0
	GL50803_14628	2	0	0
	GL50803_4502	2	0	8
	GL50803_17390	2	0	0
	GL50803_15419	2	0	3
	GL50803_7474	2	0	0
	GL50803_8260	2	14	0
	GL50803_13904	2	9	0
	GL50803_113876	2	0	2
	GL50803_4946	2	0	0
	GL50803_10780	2	19	7
	GL50803_9359	2	0	2
	GL50803_102575	2	0	1
	GL50803_8565	2	0	8
	GL50803_8471	2	0	2
	GL50803_9508	2	0	1
	GL50803_3983	2	0	0
	GL50803_15077	2	0	6
	GL50803_113023	2	0	0
	GL50803_15450	2	0	1
	GL50803_16158	2	0	0
	GL50803_94658	2	0	0
	GL50803_95406	2	0	1
	GL50803_16518	2	0	5
	GL50803_97072	2	0	3
	GL50803_3760	2	0	0
	GL50803_8890	2	0	5
	GL50803_14252	2	0	2
	GL50803_11151	2	0	0
	GL50803_13227	2	0	0
	GL50803_10708	2	0	0
	GL50803_16339	2	0	3
	GL50803_10232	2	0	5
	GL50803_14972	2	0	1
	GL50803_2925	2	0	2
	GL50803_87056	2	0	5
	GL50803_16840	2	0	1
	GL50803_10969	2	0	2
	GL50803_17296	2	0	2
	GL50803_4838	2	0	2
	GL50803_40592,GL50803_115742,GL50803_40591,GL50803_32607,GL50803_114672	2	5	3
	GL50803_16601	2	0	3
	GL50803_17566	2	0	2
	GL50803_15549	2	0	0
	GL50803_102710	2	0	0
	GL50803_14086	2	0	8
	GL50803_13622	2	0	1
	GL50803_15513	2	9	0
	GL50803_14633	2	0	2
	GL50803_3032	2	0	0
	GL50803_3169	2	0	3
	GL50803_16526	2	5	0
	GL50803_16521	2	5	0
	GL50803_4959	2	0	3
	GL50803_17367	2	0	7
	GL50803_87926	2	0	0
	GL50803_3409	2	0	1
	GL50803_13700	2	0	3
	GL50803_22547	2	0	0
	GL50803_15598	2	0	2
	GL50803_5921	2	0	5
	GL50803_102978	2	0	5
	GL50803_16574	2	0	6
	GL50803_25816	2	0	0
	GL50803_16364	2	0	1
	GL50803_16954	2	0	2
	GL50803_13671	2	0	2
	GL50803_112914,GL50803_112938	2	0	1
	GL50803_21063	2	0	0
	GL50803_28433	2	9	10
	GL50803_137684	2	0	1
	GL50803_3598	2	0	3
	GL50803_7520	2	0	5
	GL50803_2834	2	0	0
	GL50803_16297	2	0	3
	GL50803_14225	2	0	3
	GL50803_91348	2	0	1
	GL50803_137695	2	0	5
	GL50803_10423	2	0	3
	GL50803_16906	2	0	6
	GL50803_16326	2	0	0
	GL50803_16286	2	0	1
	GL50803_22385	2	0	2
	GL50803_15157	2	0	5
	GL50803_7843	2	0	0
	GL50803_15339	2	0	2
	GL50803_16090	2	0	5
	GL50803_8058	2	0	3
	GL50803_16227	2	0	5
	GL50803_5489	2	0	0
	GL50803_8253	2	0	3
	GL50803_90122	2	0	2
	GL50803_16443	2	0	1
	GL50803_15085	2	0	1
	GL50803_7009	2	9	2
	GL50803_17288	2	0	0
	GL50803_14926	2	0	1
	GL50803_4912	2	0	5
	GL50803_3209	2	0	0
	GL50803_27735	2	5	0
	GL50803_10608	2	0	2
	GL50803_13943	2	0	1
	sp|RS27A_HUMAN|	2	23	2
	GL50803_10161	2	0	0
	GL50803_10703	2	0	0
	GL50803_5161	2	0	2
	GL50803_97130	2	0	0
	GL50803_17586	2	0	0
	GL50803_12116	2	0	0
	GL50803_9293	2	0	2
	GL50803_15109	2	0	1
	GL50803_15343	2	0	0
	GL50803_6535	2	0	1
	GL50803_112673,GL50803_112135	2	0	2
	GL50803_15413	2	0	5
	GL50803_13323	2	0	1
	GL50803_15404,GL50803_10238	2	0	6
	GL50803_17283	2	0	1
	GL50803_17277	2	0	2
	GL50803_137730	2	0	2
	GL50803_6564	2	5	1
	GL50803_16556	2	0	1
	GL50803_14608	2	0	1
	GL50803_11164	2	0	2
	GL50803_4152	2	0	13
	GL50803_8821	2	0	1
	GL50803_3977	2	0	2
	GL50803_17448	2	0	1
	GL50803_94653	2	0	1
	GL50803_15546	2	0	1
	GL50803_16114	2	0	1
	GL50803_11448	2	0	3
	GL50803_16948	2	5	0
	GL50803_12741	2	0	2
	GL50803_88960	2	0	7
	GL50803_15977	2	0	1
	GL50803_88888	2	0	3
	GL50803_114623	2	0	3
	GL50803_16999	2	0	3
	GL50803_9045	2	5	1
	GL50803_14117	2	0	5
	GL50803_10868	2	0	1
	GL50803_17195	2	0	1
	GL50803_11595	2	5	0
	GL50803_5881	2	0	2
	GL50803_8799	2	0	0
	GL50803_13372	2	5	0
	GL50803_8819	2	0	5
	GL50803_16130	2	0	2
	GL50803_16930	2	0	0
	GL50803_12941	2	0	3
	GL50803_5892	2	0	0
	GL50803_86683	2	5	1
	GL50803_27614	2	0	0
	GL50803_5786	2	5	2
	GL50803_11055	2	0	2
	GL50803_9119	2	0	1
	GL50803_17334	2	0	3
	GL50803_16477	2	9	0
	GL50803_16630	2	0	2
	GL50803_6752	2	0	1
	GL50803_113304	2	0	2
	GL50803_17190	2	0	0
	GL50803_15460	2	0	0
	GL50803_15461	2	0	8
	GL50803_4156	2	0	0
	GL50803_21525	2	0	8
	GL50803_10858	2	0	0
	GL50803_94525	2	0	6
	GL50803_16370	2	0	2
	GL50803_17000	2	0	6
	GL50803_5374	2	0	0
	GL50803_23552	2	5	1
	GL50803_9620	2	0	2
	GL50803_9355	2	14	0
	GL50803_14278	2	9	0
	GL50803_16839	2	0	0
	GL50803_15871	2	5	1
	GL50803_5171	2	0	1
	GL50803_7268	2	0	0
	GL50803_1937	2	0	3
	GL50803_17353	2	0	0
	GL50803_10315	2	9	3
	GL50803_17189	2	5	0
	GL50803_6413	2	0	1
	GL50803_11499	2	0	0
	GL50803_9900	2	0	9
	GL50803_137747	2	0	2
	GL50803_28379	2	0	2
	GL50803_4044	2	0	1
	GL50803_90044	2	0	6
	GL50803_8367	2	9	0
	GL50803_17119	2	0	1
	GL50803_17388	2	0	1
	GL50803_3417	2	5	2
	GL50803_87677	2	0	0
	GL50803_7751	2	0	2
	GL50803_10836	2	0	5
	GL50803_15487	2	0	0
	GL50803_9058	2	0	1
	GL50803_112584	2	0	2
	GL50803_101906	2	0	3
	GL50803_17012	2	0	0
	GL50803_8842	2	0	1
	GL50803_10063	2	0	2
	GL50803_17337	2	19	5
	GL50803_17084	2	0	2
	GL50803_112489	2	0	3
	GL50803_16236	2	5	6
	GL50803_16317	2	0	0
	GL50803_15985	2	0	3
	GL50803_1995	2	0	1
	GL50803_111886	2	0	3
	GL50803_8794	2	0	1
	GL50803_13315	2	0	2
	GL50803_113163	2	0	1
	GL50803_3313	2	0	0
	GL50803_8125	2	0	1
	GL50803_8140	2	0	1
	GL50803_2366	2	0	2
	GL50803_95254	2	0	2
	GL50803_15218	2	0	0
	GL50803_9807	2	0	2
	GL50803_112885	2	0	0
	GL50803_16266	2	5	0
	GL50803_8049	2	0	9
	GL50803_4204	2	0	1
	GL50803_42196	2	0	1
	GL50803_4928	2	0	0
	GL50803_10803	2	0	1
	GL50803_9363	2	0	1
	GL50803_10038	2	0	0
	GL50803_11470	2	0	3
	GL50803_17313	2	0	5
	GL50803_86821	2	5	3
	GL50803_7373	2	0	1
	sp|CAS1_BOVIN|	2	5	0
	GL50803_113456	2	0	0
	GL50803_8250	2	0	11
	GL50803_8944	2	5	1
	GL50803_15011	2	0	9
	GL50803_9829	2	0	14
	GL50803_113616	2	0	1
	GL50803_17427	2	0	5
	GL50803_21750	2	0	0
	GL50803_22677	2	9	1
	GL50803_21331	2	0	5
	GL50803_102722	2	0	1
	GL50803_5981	2	0	1
	GL50803_38104	2	0	1
	GL50803_2053	2	0	1
	GL50803_7018	2	0	2
	GL50803_1875	2	0	0
	GL50803_5294	2	5	1
	GL50803_16160	2	0	10
	GL50803_16222	2	0	2
	GL50803_13350	2	0	1
	GL50803_42285	2	0	2
	GL50803_14436	2	0	1
	GL50803_9870	2	0	0
	GL50803_16945	2	0	3
	GL50803_9865	2	0	2
	GL50803_16802	2	0	2
	GL50803_9099	2	0	0
	GL50803_17102	1	0	0
	GL50803_4192	1	5	0
	GL50803_1894	1	0	1
	GL50803_9523	1	0	0
	GL50803_14967	1	0	0
	GL50803_19509	1	0	5
	GL50803_3098	1	0	0
	GL50803_16457	1	0	1
	GL50803_114044,GL50803_112017	1	0	0
	GL50803_102444,GL50803_1713	1	0	0
	GL50803_86934,GL50803_101307	1	0	0
	GL50803_115245	1	5	0
	GL50803_95064	1	0	0
	GL50803_3978	1	0	0
	GL50803_22084	1	9	0
	GL50803_16392	1	5	0
	GL50803_17510	1	0	0
	GL50803_12867	1	0	1
	GL50803_17011	1	0	0
	GL50803_8513	1	0	0
	GL50803_15306	1	0	1
	GL50803_10775	1	0	0
	GL50803_3589	1	0	0
	GL50803_5568	1	0	1
	GL50803_15324	1	0	0
	GL50803_112893	1	0	1
	GL50803_16893	1	0	2
	GL50803_40014	1	0	1
	GL50803_14960	1	0	1
	GL50803_2098	1	0	0
	GL50803_16891	1	0	0
	GL50803_33281	1	0	1
	GL50803_6885	1	0	2
	GL50803_8782	1	0	0
	GL50803_15344	1	0	1
	GL50803_7514	1	0	1
	GL50803_36426	1	0	0
	GL50803_13791	1	0	0
	GL50803_7296	1	0	0
	GL50803_38517	1	0	3
	GL50803_14694	1	0	1
	GL50803_16747	1	0	2
	GL50803_17495	1	0	1
	GL50803_17202	1	0	0
	GL50803_15368	1	0	2
	GL50803_8446	1	0	0
	GL50803_12905	1	5	2
	GL50803_10459	1	0	0
	GL50803_7240	1	0	2
	GL50803_17294	1	0	0
	GL50803_10808	1	0	0
	GL50803_17299	1	0	0
	GL50803_5710	1	0	0
	sp|THIO_HUMAN|	1	5	0
	GL50803_6920	1	0	0
	sp|HBB_HUMAN|	1	0	0
	GL50803_13164	1	0	0
	GL50803_9487	1	0	1
	GL50803_7566	1	0	0
	GL50803_16658	1	0	0
	GL50803_10126	1	0	0
	GL50803_92758	1	0	0
	GL50803_23492	1	0	2
	GL50803_24861	1	0	1
	GL50803_114192	1	0	2
	GL50803_4578	1	0	0
	GL50803_134710,GL50803_14783	1	5	2
	GL50803_16068	1	0	1
	GL50803_9594	1	0	2
	GL50803_14994	1	0	1
	GL50803_7285	1	0	0
	GL50803_103810	1	0	0
	GL50803_8770	1	0	0
	GL50803_17612	1	0	0
	GL50803_16731	1	0	0
	GL50803_16733	1	0	0
	GL50803_92760	1	0	1
	GL50803_14341	1	0	0
	GL50803_7021	1	0	0
	GL50803_8048	1	0	1
	GL50803_38649	1	0	0
	GL50803_15936	1	0	2
	GL50803_24423	1	0	1
	GL50803_7747	1	0	0
	GL50803_102248	1	0	0
	GL50803_137734	1	0	2
	GL50803_89285	1	0	3
	GL50803_14195	1	0	0
	GL50803_102455	1	0	1
	GL50803_16127	1	0	0
	GL50803_6725	1	0	0
	GL50803_11497	1	0	0
	GL50803_11436	1	0	1
	GL50803_13310	1	0	0
	GL50803_26129	1	0	5
	GL50803_42008	1	0	1
	GL50803_101918	1	0	1
	GL50803_16568	1	0	0
	GL50803_114218	1	0	2
	GL50803_101699	1	0	0
	GL50803_15531	1	0	0
	GL50803_5999	1	0	0
	GL50803_7007	1	14	9
	GL50803_12094	1	0	0
	GL50803_32908	1	0	0
	GL50803_2323	1	0	0
	GL50803_32375	1	0	0
	GL50803_9858	1	0	1
	GL50803_9894	1	0	0
	GL50803_15244	1	0	10
	GL50803_27747	1	0	1
	sp|LYSC_HUMAN|	1	9	0
	GL50803_10422	1	0	1
	GL50803_3636	1	0	1
	GL50803_3021	1	0	0
	GL50803_12105	1	0	3
	GL50803_9788	1	0	1
	GL50803_6404	1	0	0
	GL50803_115129	1	0	1
	GL50803_14493	1	0	0
	GL50803_7950	1	0	3
	GL50803_113986,GL50803_115232	1	0	0
	GL50803_113788	1	0	1
	GL50803_11599	1	0	0
	GL50803_13708	1	0	0
	GL50803_16943	1	0	0
	GL50803_24947	1	19	2
	GL50803_23884	1	5	0
	GL50803_16975	1	0	1
	GL50803_15399	1	0	0
	GL50803_16548	1	0	0
	GL50803_14158	1	0	0
	GL50803_112059	1	0	2
	GL50803_19230	1	0	1
	GL50803_91463	1	0	0
	GL50803_16502	1	0	2
	GL50803_34850	1	5	3
	GL50803_89845	1	0	0
	GL50803_8189	1	0	0
	GL50803_24009	1	0	0
	GL50803_5749	1	0	1
	GL50803_17092	1	0	0
	GL50803_8381	1	0	0
	GL50803_17312	1	0	1
	GL50803_6590	1	0	0
	GL50803_17378	1	0	0
	GL50803_8361	1	5	0
	GL50803_24043	1	0	1
	GL50803_14607	1	9	0
	GL50803_13962	1	0	0
	GL50803_16966	1	5	0
	GL50803_15154	1	0	0
	GL50803_10744	1	5	1
	GL50803_17567	1	0	0
	GL50803_3117	1	0	1
	GL50803_5648	1	0	1
	GL50803_7578	1	0	3
	GL50803_5784	1	0	1
	GL50803_14364	1	0	1
	GL50803_11692	1	0	3
	GL50803_9116	1	0	0
	GL50803_37907	1	0	1
	GL50803_114815	1	0	0
	GL50803_29436	1	0	1
	GL50803_16226	1	0	1
	GL50803_7652	1	0	0
	GL50803_112932	1	0	0
	GL50803_4789	1	0	0
	GL50803_14636	1	0	0
	GL50803_6422	1	0	0
	GL50803_14696	1	0	0
	GL50803_112787	1	0	0
	GL50803_3036	1	5	1
	GL50803_16996	1	0	1
	GL50803_41472	1	0	1
	GL50803_5890	1	0	0
	GL50803_4059	1	0	0
	GL50803_5069	1	0	0
	GL50803_13133	1	0	0
	GL50803_15958	1	5	1
	GL50803_16915	1	0	0
	GL50803_9835	1	0	1
	GL50803_24590	1	0	0
	GL50803_14107	1	0	0
	GL50803_16307	1	0	1
	GL50803_8524	1	0	0
	GL50803_15956	1	0	0
	GL50803_16791	1	0	0
	GL50803_16935	1	0	0
	GL50803_11044	1	0	1
	GL50803_11712	1	0	0
	GL50803_90665	1	0	0
	GL50803_18471	1	0	0
	GL50803_19237	1	0	0
	GL50803_115571,GL50803_115572	1	0	1
	GL50803_7790	1	0	0
	GL50803_4820	1	0	0
	GL50803_11621	1	0	0
	GL50803_13930	1	0	1
	GL50803_11677	1	0	0
	GL50803_37161	1	0	0
	GL50803_32786	1	0	1
	GL50803_20802	1	0	1
	GL50803_8228	1	0	0
	GL50803_2661	1	5	0
	GL50803_15364	1	0	0
	GL50803_16761	1	0	1
	GL50803_2382	1	0	1
	GL50803_16156	1	0	0
	GL50803_15953	1	0	0
	GL50803_2777	1	0	2
	GL50803_7966	1	0	0
	GL50803_2007	1	0	0
	GL50803_3531	1	0	0
	GL50803_13981	1	0	1
	GL50803_11867	1	0	1
	GL50803_24636	1	0	1
	GL50803_15216	1	0	1
	GL50803_8427	1	0	2
	GL50803_14098	1	0	3
	GL50803_15602	1	0	1
	GL50803_32254	1	0	0
	GL50803_16365	1	0	1
	GL50803_4357	1	0	0
	GL50803_16863	1	0	0
	GL50803_14569	1	0	1
	GL50803_23602	1	0	0
	GL50803_14869	1	0	0
	GL50803_5144,GL50803_103944	1	0	0
	GL50803_16234	1	0	0
	GL50803_13875	1	0	0
	GL50803_17579	1	0	0
	GL50803_9007	1	5	0
	GL50803_6007	1	0	0
	GL50803_17139	1	0	0
	GL50803_137705	1	0	0
	GL50803_3957	1	0	0
	GL50803_113971	1	0	0
	GL50803_40521	1	0	0
	GL50803_16013	1	0	0
	GL50803_7414	1	0	3
	GL50803_10027	1	0	0
	GL50803_13999	1	0	0
	GL50803_96605	1	5	0
	GL50803_15101	1	0	0
	GL50803_16264	1	0	1
	GL50803_14213	1	0	0
	GL50803_16914	1	0	0
	GL50803_10530	1	0	0
	GL50803_4538	1	0	2
	GL50803_10527	1	0	0
	GL50803_94927	1	0	0
	GL50803_24512	1	0	1
	GL50803_16910	1	0	1
	GL50803_39904	1	0	0
	GL50803_40016	1	0	3
	GL50803_93127	1	0	0
	sp|KRHB2_HUMAN|	1	5	0
	GL50803_17126	1	0	0
	GL50803_7988	1	0	0
	GL50803_17561	1	0	0
	GL50803_17308	1	0	0
	GL50803_95530	1	0	1
	GL50803_1383	1	0	0
	GL50803_10810	1	0	1
	GL50803_14855	1	0	0
	GL50803_41927	1	0	3
	GL50803_6081	1	0	5
	GL50803_9492	1	0	1
	GL50803_7611	1	0	0
	GL50803_13215	1	0	0
	GL50803_15089	1	0	0
	GL50803_15329	1	0	0
	GL50803_11965	1	0	1
	GL50803_86815	1	0	0
	GL50803_89887	1	0	0
	GL50803_35428	1	0	0
	GL50803_3746	1	0	1
	GL50803_21330	1	0	0
	GL50803_4606	1	0	0
	GL50803_7679	1	5	0
	GL50803_102728	1	0	1
	GL50803_7807	1	0	0
	GL50803_17232	1	0	0
	GL50803_13667	1	0	0
	GL50803_17278	1	0	1
	GL50803_10762	1	0	5
	GL50803_15041	1	0	1
	GL50803_17146	1	0	0
	GL50803_5012	1	0	0
	GL50803_137679,GL50803_40283	1	0	0
	GL50803_17231	1	0	0
	GL50803_120293,GL50803_120294	1	0	1
	GL50803_23767	1	0	0
	GL50803_10606	1	0	2
	GL50803_10609	1	0	0
	GL50803_31998	1	0	1
	GL50803_10765	1	0	1
	GL50803_6928	1	0	1
	GL50803_102034	1	0	0
	GL50803_11287	1	0	0
	GL50803_7871	1	5	0
	GL50803_89050	1	0	0
	GL50803_103540,GL50803_15265	1	0	2
	GL50803_14997	1	0	1
	GL50803_3951	1	0	0
	GL50803_10801	1	0	1
	GL50803_5437	1	0	0
	GL50803_4622	1	0	1
	GL50803_15455	1	0	1
	GL50803_115138	1	0	1
	GL50803_32681	1	0	1
	GL50803_95908	1	0	1
	GL50803_111903,GL50803_99743,GL50803_137761	1	0	2
	GL50803_6436	1	0	0
	GL50803_17318	1	0	1
	GL50803_6439	1	0	0
	GL50803_28651,GL50803_22553	1	0	1
	GL50803_16498	1	9	0
	GL50803_16500	1	0	0
	GL50803_5249	1	0	1
	GL50803_113252	1	0	0
	GL50803_21803	1	0	2
	GL50803_14566	1	0	1
	GL50803_23597	1	0	0
	GL50803_9493	1	0	0
	GL50803_114242	1	0	0
	GL50803_21201	1	0	0
	GL50803_8160	1	0	10
	GL50803_7760	1	0	3
	GL50803_13075	1	0	0
	GL50803_16430	1	0	2
	GL50803_5186	1	0	1
	GL50803_15192	1	0	0
	GL50803_3062	1	0	2
	GL50803_16817	1	0	1
	GL50803_7890	1	0	1
	GL50803_86498	1	0	2
	GL50803_6334	1	0	0
	sp|TRFL_HUMAN|	1	0	0
	GL50803_10055	1	0	1
	GL50803_10056	1	0	0
	GL50803_17276	1	0	1
	GL50803_8003	1	0	2
	GL50803_8023	1	0	0
	GL50803_26917	1	0	5
	GL50803_33674	1	0	1
	GL50803_15126	1	0	2
	GL50803_14874	1	0	0
	GL50803_17541	1	0	1
	GL50803_16793	1	0	0
	sp|HBA_HUMAN|	1	0	0
	GL50803_33863	1	0	2
	GL50803_24330	1	0	2
	GL50803_13412	1	0	0
	GL50803_101850	1	0	0
	GL50803_17465	1	0	0
	GL50803_11246	1	0	0
	GL50803_15042	1	0	0
	GL50803_5988	1	0	0
	GL50803_11755	1	5	0
	GL50803_17123	1	0	0
	GL50803_90236	1	0	0
	GL50803_9098	1	0	1
	GL50803_16384	1	0	2
	GL50803_8880	1	0	0
	GL50803_21053	1	0	0
	GL50803_9283	1	0	2
	GL50803_9545	1	0	0
	GL50803_92031	1	0	2
	GL50803_17320	1	0	0
	GL50803_38415	1	0	1
	GL50803_6055	1	0	0
	GL50803_5180	1	0	0
	GL50803_3290	1	0	0
	GL50803_14846	1	0	0
	GL50803_28696	1	0	0
	GL50803_15898	1	0	1
	GL50803_113219	1	0	0
	GL50803_7990	1	0	0
	GL50803_11207	1	0	0
	GL50803_6531	1	0	0
	GL50803_28666	1	0	0
	GL50803_16313	1	0	1
	GL50803_13455	1	0	1
	GL50803_16269	1	0	0
	GL50803_3493	1	0	0
	GL50803_16273	1	0	1
	GL50803_17199	1	0	0
	GL50803_21366	1	0	0
	GL50803_16792	1	0	1
	GL50803_17264	1	0	0
	GL50803_8587	1	0	0
	GL50803_15144	1	0	0
	GL50803_17250	1	0	0
	GL50803_10219	1	0	1
	GL50803_15145	1	0	2
	GL50803_17348	1	0	1
	GL50803_10062	1	0	0
	GL50803_16944	1	0	1
	GL50803_14168	1	0	1
	GL50803_17608	1	0	0
	GL50803_5842	1	0	3
	GL50803_103094,GL50803_112696,GL50803_112937,GL50803_112008,GL50803_111987,GL50803_135725	1	0	1
	GL50803_27364	1	0	2
	GL50803_2013	1	0	0
	GL50803_2010	1	0	1
	GL50803_15090	1	0	0
	GL50803_16596	1	0	0
	GL50803_112018,GL50803_114043	1	0	0
	GL50803_15515	1	0	1
	GL50803_24979	1	0	1
	GL50803_11885	1	0	0
	GL50803_10324	1	0	0
	GL50803_16037	1	0	1
	GL50803_15442	1	0	1
	GL50803_16958	1	0	0
	GL50803_2483	1	0	0
	GL50803_14400	1	0	2
	GL50803_17091	1	0	0
	GL50803_5258	1	0	0
	GL50803_32697	1	0	0
	GL50803_112295	1	0	0
	GL50803_15078	1	0	0
	GL50803_86444	1	0	0
	GL50803_21603	1	0	3
	GL50803_5768	1	0	0
	GL50803_92134	1	0	0
	GL50803_28657	1	0	0
	GL50803_91911	1	0	1
	GL50803_8209	1	0	1
	GL50803_35180	1	0	1
	GL50803_5615	1	0	1
	GL50803_26988	1	0	1
	GL50803_6367	1	0	0
	GL50803_100987	1	0	5
	GL50803_27701	1	0	0
	GL50803_32730	1	0	0
	GL50803_16380	1	0	0
	GL50803_14457	1	0	0
	GL50803_22504	1	0	5
	GL50803_21662	1	0	0
	GL50803_31671	1	0	0
	GL50803_5158	1	0	0
	GL50803_14318	1	5	0
	GL50803_100955	1	0	0
	GL50803_6509	1	0	0
	GL50803_34094	1	0	0
	GL50803_3291	1	0	0
	GL50803_6680	1	0	0
	GL50803_9573	1	0	0
	GL50803_4239	1	5	0
	GL50803_4597	1	0	0
	GL50803_17354	1	9	0
	GL50803_101496,GL50803_101010	1	0	5
	GL50803_16429	1	0	0
	sp|CO5_HUMAN|	1	5	0
	GL50803_95898	1	0	0
	GL50803_5879	1	0	0
	GL50803_15930	1	0	0
	GL50803_8148	1	0	2
	GL50803_137755	1	0	1
	GL50803_8358	1	0	0
	GL50803_16707	1	0	2
	GL50803_3475	1	0	1
	GL50803_14621	1	0	0
	GL50803_25205	1	0	1
	GL50803_12800	1	0	0
	GL50803_16054	1	0	1
	GL50803_114535	1	0	0
	GL50803_112432,GL50803_137715	1	0	0
	GL50803_7192	1	0	1
	GL50803_114674	1	0	1
	GL50803_13720	1	0	1
	GL50803_137725	1	0	0
	GL50803_96818	1	0	1
	GL50803_15196	1	0	0
	GL50803_17362	1	0	1
	GL50803_6177	1	14	0
	GL50803_94762	1	0	1
	GL50803_20551	1	0	0
	GL50803_8691	1	0	0
	GL50803_2933	1	0	0
	GL50803_5533	1	0	1
	GL50803_16315	1	0	0
	GL50803_6417	1	5	0
	GL50803_11319	1	0	0
	GL50803_9133	1	0	1
	GL50803_9134	1	0	0
	GL50803_25011	1	0	0
	GL50803_17205	1	0	1
	GL50803_9210	1	0	5
	GL50803_11177	1	0	1
	GL50803_40995	1	0	1
	GL50803_16985	1	0	1
	GL50803_12163	1	0	1
	GL50803_14641	1	0	0
	GL50803_2796	1	0	0
	GL50803_29796	1	5	2
	GL50803_7343	1	0	0
	GL50803_7570	1	0	0
	GL50803_9274	1	5	0
	GL50803_16550	1	0	0
	GL50803_30645	1	0	1
	GL50803_13604	1	0	0
	GL50803_9912	1	0	0
	GL50803_113865	1	0	3
	GL50803_14317	1	0	1
	GL50803_89730	1	0	1
	GL50803_8731	1	0	2
	GL50803_14275	1	0	0
	GL50803_1649	1	0	0
	GL50803_134441,GL50803_134442	1	0	0
	GL50803_100845	1	0	0
	GL50803_14546	1	0	0
	GL50803_6469	1	0	2
	GL50803_7421	1	0	0
	GL50803_14545	1	0	0
	GL50803_11649	1	0	1
	GL50803_15081	1	0	1
	GL50803_6731	1	0	1
	GL50803_112828,GL50803_114042	1	0	1
	GL50803_33985	1	0	1
	GL50803_4017	1	0	0
	GL50803_6262	1	0	0
	GL50803_6735	1	0	1
	GL50803_21398	1	0	2
	GL50803_9353	1	0	0
	GL50803_20307	1	0	5
	GL50803_42377	1	0	1
	GL50803_16934	1	0	0
	GL50803_114921	1	0	2
	GL50803_14104	1	5	0
	GL50803_4257	1	5	0
	GL50803_94322	1	0	0
	GL50803_17013	1	0	2
	GL50803_16642	1	0	0
	GL50803_12885	1	0	0
	GL50803_112831,GL50803_113656,GL50803_114773,GL50803_114915	1	0	3
	GL50803_8037	1	0	0
	GL50803_24485	1	0	1
	sp|CASB_BOVIN|	1	0	0
	GL50803_16436	1	0	1
	GL50803_16607	1	0	0
	GL50803_3490	1	0	0
	GL50803_3564	1	0	0
	GL50803_17262	1	0	2
	GL50803_13652	1	0	0
	GL50803_17260	1	0	1
	GL50803_3677,GL50803_16479	1	0	0
	GL50803_8074	1	0	0
	GL50803_96537	1	0	0
	GL50803_5522	1	0	0
	GL50803_37452	1	0	0
	GL50803_23897	1	0	1
	GL50803_112729	1	0	1
	GL50803_2970	1	5	2
	GL50803_14921	1	0	0
	GL50803_14299	1	0	0
	GL50803_7865	1	0	1
	GL50803_10450	1	0	0
	GL50803_95786	1	0	1
	GL50803_5435	1	0	0
	GL50803_16894	1	0	0
	GL50803_4631	1	0	2
	GL50803_14413	1	0	1
	GL50803_17624	1	0	0
	GL50803_11342	1	0	1
	GL50803_16332	1	0	0
	GL50803_15120	1	0	0
	GL50803_6344	1	0	0
	GL50803_7721	1	0	1
	GL50803_7723	1	0	0
	GL50803_11713	1	0	0
	GL50803_14345	1	0	0
	GL50803_11716	1	0	0
	GL50803_4369	1	0	0
	GL50803_14850	1	0	0
	GL50803_36515	1	0	1
	GL50803_103992	1	0	1
	GL50803_15514	1	0	0
	GL50803_7909	1	14	2
	GL50803_17374	1	0	0
	sp|TRFE_HUMAN|	1	0	0
	GL50803_19378	1	0	5
	GL50803_10303	1	0	1
	GL50803_13825	1	0	0
	GL50803_5661	1	0	0
	GL50803_112870	1	0	0
	GL50803_108654	1	0	0
	GL50803_7350	1	0	1
	GL50803_32958	1	0	0
	GL50803_14857	1	0	1
	GL50803_6592	1	0	3
	GL50803_13606	1	0	1
	GL50803_13851	1	0	0
	GL50803_13393	1	0	0
	GL50803_6185	1	0	0
	GL50803_14661	1	0	0
	GL50803_14456	1	0	0
	GL50803_91220	1	0	1

## Sheet: 8h encyst #1
	Gene ID	NumSeq	SC_Norm_WT	SC_Norm_OSRac
	GL50803_137716	142	1176	412
	GL50803_10167	66	118	92
	GL50803_102108	63	136	171
	GL50803_17121	61	297	262
	GL50803_94440	59	15	66
	GL50803_14373	55	340	244
	GL50803_103059	54	76	79
	GL50803_88765	53	340	269
	sp|K2C1_HUMAN|	52	599	87
	GL50803_40496	52	25	60
	GL50803_114609	51	317	177
	GL50803_16867	51	149	188
	GL50803_113892	50	55	195
	GL50803_9413	48	118	307
	GL50803_100906	47	25	46
	GL50803_16343	47	186	113
	GL50803_113677	46	96	81
	GL50803_9183	45	106	104
	GL50803_9909	45	151	158
	sp|ALBU_BOVIN|	45	388	170
	GL50803_16745	44	214	81
	GL50803_87039	44	5	10
	GL50803_41212	44	126	61
	GL50803_93736	44	13	48
	GL50803_17478	43	3	28
	GL50803_21118	43	45	165
	GL50803_112103	42	277	247
	GL50803_4812	42	191	160
	GL50803_92246	41	28	87
	GL50803_16804	40	73	57
	GL50803_17249	40	63	54
	GL50803_17570	40	201	164
	sp|K22E_HUMAN|	39	368	40
	GL50803_17265	38	68	59
	GL50803_93358	38	254	135
	GL50803_112304,GL50803_112312	38	164	247
	GL50803_15317	36	60	114
	GL50803_21505	36	78	80
	GL50803_27310	35	96	56
	GL50803_9062	35	23	174
	GL50803_17063	35	161	117
	GL50803_21628	35	146	110
	GL50803_16318	35	8	98
	GL50803_10311	34	282	231
	GL50803_9593	34	20	54
	GL50803_27925	34	103	106
	sp|K1C10_HUMAN|	34	413	69
	GL50803_96732	34	10	21
	GL50803_11654	33	138	305
	GL50803_137617	33	315	17
	GL50803_103373	33	86	303
	GL50803_23833	33	68	76
	GL50803_13864	33	93	112
	GL50803_86511	32	86	79
	GL50803_9861	32	227	120
	GL50803_114787	32	113	314
	GL50803_9719	32	76	146
	GL50803_137618	31	280	39
	GL50803_11953	31	35	56
	GL50803_17230	31	55	126
	sp|K1C9_HUMAN|	31	214	42
	GL50803_113722	31	3	20
	GL50803_86676	31	33	117
	GL50803_8496	30	55	189
	GL50803_6226	30	108	87
	GL50803_101074	29	259	21
	GL50803_15054	29	35	41
	GL50803_16125	29	60	65
	GL50803_32999	29	30	38
	GL50803_88082	28	20	51
	GL50803_7796	28	60	159
	GL50803_15591	28	50	50
	GL50803_114626	27	8	47
	GL50803_9515	27	18	33
	GL50803_16525	27	126	73
	GL50803_16412	27	116	63
	GL50803_16353	27	28	81
	GL50803_5603	26	18	17
	GL50803_13922	26	28	88
	GL50803_114776	26	43	73
	GL50803_21411	26	15	55
	GL50803_12102	26	113	95
	GL50803_6687	26	128	166
	GL50803_115478,GL50803_115479	25	63	49
	GL50803_15567	25	23	136
	GL50803_112846	25	5	17
	GL50803_17476	24	5	35
	GL50803_13475	24	133	41
	GL50803_32778	24	53	50
	GL50803_11118	24	108	113
	GL50803_13608	24	103	72
	GL50803_32509	24	8	31
	GL50803_101278	24	98	65
	GL50803_113531	23	8	44
	GL50803_21942	23	151	75
	GL50803_11043	23	144	100
	GL50803_111950	23	0	20
	GL50803_10778	23	0	88
	GL50803_14200	23	18	36
	GL50803_13584	23	93	57
	GL50803_10521	23	63	86
	GL50803_93275	22	8	26
	GL50803_16425	22	5	29
	GL50803_14859	22	40	59
	GL50803_5795	22	20	63
	GL50803_98054	22	128	100
	GL50803_16667	22	40	48
	GL50803_4410	22	50	60
	GL50803_6430	21	196	82
	GL50803_15106	21	23	35
	GL50803_14856	21	5	23
	GL50803_9030	21	154	65
	GL50803_15411	21	50	70
	GL50803_16592	21	5	18
	GL50803_136021,GL50803_101291,GL50803_136020	20	86	137
	GL50803_11390	20	33	92
	GL50803_11992	20	78	39
	GL50803_15213	20	18	69
	GL50803_101138	20	0	15
	GL50803_91480	20	0	2
	GL50803_12108	20	53	35
	GL50803_16453	20	186	112
	GL50803_8855	20	13	29
	GL50803_94287	20	18	18
	GL50803_17327	20	73	153
	GL50803_9808	20	30	67
	GL50803_113319	20	5	6
	GL50803_15409	19	121	114
	GL50803_17547	19	91	66
	GL50803_32658	19	15	56
	GL50803_102101	19	8	19
	GL50803_112079,GL50803_103676	19	113	116
	GL50803_16124	19	28	37
	GL50803_90872	19	71	77
	GL50803_14285	19	98	72
	GL50803_10885	19	88	17
	GL50803_7188	19	0	53
	GL50803_33769	19	184	79
	GL50803_14620	19	60	90
	GL50803_7439	18	15	49
	GL50803_21444	18	53	27
	GL50803_137753	18	15	23
	GL50803_10577	18	18	34
	GL50803_21423	18	25	44
	GL50803_96670	18	13	30
	GL50803_17153	18	116	94
	GL50803_103454	18	0	50
	GL50803_15214	18	18	33
	GL50803_24842	18	15	17
	GL50803_101810	17	15	33
	GL50803_113133	17	18	38
	GL50803_9751	17	25	55
	GL50803_9780	17	15	72
	GL50803_16507	17	0	57
	GL50803_9779	17	106	59
	GL50803_16824	17	40	40
	GL50803_6617	17	28	57
	GL50803_15383	17	113	86
	GL50803_11309	17	10	37
	GL50803_17395	17	50	42
	GL50803_15832	17	50	37
	GL50803_17243	17	23	17
	GL50803_15048	17	25	30
	GL50803_16636	17	33	65
	GL50803_17244	17	53	46
	GL50803_9704	16	65	51
	GL50803_113021	16	50	5
	GL50803_12150	16	73	43
	GL50803_17411	16	73	36
	GL50803_101212	16	5	23
	GL50803_12216	16	8	46
	GL50803_17060	16	50	43
	GL50803_5359	16	28	27
	GL50803_7999	16	63	61
	GL50803_21943	16	13	36
	GL50803_33660	16	5	16
	GL50803_112681	16	33	56
	GL50803_17254	16	53	37
	GL50803_16265	16	58	58
	GL50803_32399	16	5	48
	GL50803_137727	15	5	19
	GL50803_8854	15	43	13
	GL50803_16916	15	3	17
	GL50803_17482	15	45	36
	GL50803_12109	15	0	39
	GL50803_3643	15	18	42
	GL50803_4767	15	10	53
	GL50803_15097	15	28	30
	GL50803_8822	15	63	30
	GL50803_115052	15	20	26
	GL50803_11397	15	48	44
	GL50803_27717	15	3	48
	GL50803_17090	15	50	50
	GL50803_5942	15	48	32
	GL50803_103713	15	63	55
	GL50803_17105	15	13	18
	GL50803_14521	15	113	244
	GL50803_88581	15	13	43
	GL50803_15148	15	15	22
	GL50803_10255	15	86	48
	GL50803_7287	15	15	39
	GL50803_16342	15	5	6
	GL50803_15410	15	35	61
	GL50803_8118	15	45	62
	GL50803_6464	15	25	14
	GL50803_8377	14	18	59
	GL50803_17430	14	38	18
	GL50803_10231	14	35	31
	GL50803_5744	14	13	54
	GL50803_8826	14	28	54
	GL50803_3822	14	35	22
	GL50803_14993	14	10	30
	GL50803_7244	14	55	64
	GL50803_2562	14	0	13
	GL50803_7242	14	20	22
	GL50803_9558	14	40	121
	GL50803_16716	14	5	23
	GL50803_103125	14	3	10
	GL50803_17054	14	50	39
	GL50803_16387	14	65	38
	GL50803_11684	14	8	43
	GL50803_137613	14	0	99
	GL50803_5809	14	13	25
	GL50803_16679	14	5	19
	GL50803_7532	13	25	39
	GL50803_92223	13	13	19
	GL50803_16076	13	111	234
	GL50803_16653	13	25	32
	GL50803_1345	13	93	49
	GL50803_93548	13	13	43
	GL50803_111933	13	96	8
	GL50803_14071	13	3	26
	GL50803_16720	13	5	19
	GL50803_13998	13	15	25
	GL50803_17429	13	0	6
	GL50803_94463	13	28	21
	GL50803_19436	13	65	45
	GL50803_112076	13	18	11
	GL50803_15251	13	86	33
	GL50803_10661	13	5	14
	GL50803_16936	13	0	18
	GL50803_16513	13	3	9
	GL50803_93002	13	3	6
	GL50803_11247	13	43	30
	GL50803_7204	13	55	40
	GL50803_137606	13	78	17
	GL50803_91919	13	20	30
	GL50803_114671	13	10	15
	GL50803_11683	13	38	58
	GL50803_13561	13	103	67
	GL50803_6184	12	33	34
	GL50803_10870	12	30	14
	GL50803_6372	12	5	26
	GL50803_7130	12	8	11
	GL50803_17332	12	18	24
	GL50803_15869	12	76	37
	GL50803_11720	12	15	13
	GL50803_8464	12	0	9
	GL50803_15983	12	30	19
	GL50803_14938	12	38	42
	GL50803_14058	12	5	15
	GL50803_114777	12	3	37
	GL50803_13329	12	20	23
	GL50803_4547	12	48	39
	GL50803_16356	12	5	11
	GL50803_10428	12	48	27
	GL50803_11359	12	33	61
	GL50803_14551	12	13	31
	GL50803_9489	12	15	35
	GL50803_9115	12	55	32
	GL50803_30476	12	3	65
	GL50803_17163	12	174	64
	GL50803_8426	12	8	19
	GL50803_10822	12	40	34
	GL50803_33689	12	40	19
	GL50803_95162	12	20	28
	GL50803_16310	12	55	29
	GL50803_7126	12	0	27
	GL50803_10358	12	63	32
	GL50803_101832	12	0	24
	GL50803_3206	12	13	24
	GL50803_39312	11	3	2
	GL50803_6917	11	20	19
	GL50803_16721	11	0	8
	GL50803_16202	11	3	18
	GL50803_10429	11	50	44
	GL50803_17432	11	28	16
	GL50803_13766	11	25	16
	GL50803_3331	11	43	24
	GL50803_2107	11	13	21
	GL50803_7031	11	10	10
	GL50803_8805	11	23	16
	GL50803_14329	11	45	26
	GL50803_1695	11	5	15
	GL50803_15334	11	0	15
	GL50803_17565	11	18	19
	GL50803_14758	11	3	4
	GL50803_16595	11	30	11
	GL50803_9827	11	33	25
	GL50803_23888	11	18	27
	GL50803_33218	11	15	18
	GL50803_17055	11	13	24
	GL50803_13500	11	13	28
	GL50803_5649	11	18	19
	GL50803_8462	11	40	24
	GL50803_7870	11	58	30
	GL50803_24537	11	48	13
	GL50803_91099	11	0	7
	GL50803_15398	11	28	21
	GL50803_103709	11	10	18
	GL50803_15988	11	0	26
	GL50803_4883	11	0	8
	GL50803_15240	11	0	11
	GL50803_7260	11	53	34
	GL50803_16532	11	3	8
	GL50803_14568	11	3	25
	GL50803_17551	11	10	15
	GL50803_114498	11	5	5
	GL50803_11540	11	18	17
	GL50803_113987	11	5	38
	sp|K1C15_SHEEP|	10	73	11
	GL50803_137703	10	5	27
	GL50803_5883	10	18	18
	GL50803_93938	10	50	24
	GL50803_25238	10	0	5
	GL50803_4266	10	5	11
	GL50803_103285	10	13	7
	GL50803_15551	10	35	24
	GL50803_112518	10	23	18
	GL50803_7306	10	23	8
	GL50803_29487	10	8	27
	GL50803_16404	10	60	59
	GL50803_3593	10	28	37
	GL50803_24372	10	10	24
	GL50803_8978	10	33	16
	GL50803_15297	10	48	26
	GL50803_8407	10	45	30
	GL50803_3910	10	38	57
	GL50803_16086	10	30	33
	GL50803_113213	10	5	17
	GL50803_17224	10	25	18
	GL50803_8227	10	0	9
	GL50803_14963	10	25	12
	GL50803_2549	10	0	7
	GL50803_7588	10	40	21
	GL50803_113553	10	18	25
	GL50803_102813	10	48	21
	GL50803_14614	10	35	42
	GL50803_101501	10	23	12
	GL50803_10698	10	13	18
	GL50803_121046,GL50803_121045	10	40	42
	GL50803_8917	10	15	25
	GL50803_18470	10	5	15
	GL50803_15520	10	45	23
	GL50803_26364	10	15	10
	GL50803_100864	10	15	28
	GL50803_22543	10	38	17
	GL50803_14702	10	15	7
	GL50803_86681	10	13	9
	GL50803_22850	10	8	20
	GL50803_16660	10	0	7
	GL50803_10856	10	10	11
	GL50803_8174	10	30	23
	GL50803_14699	10	23	49
	GL50803_14622	10	30	28
	GL50803_95192	10	5	16
	GL50803_16652	10	38	39
	GL50803_7195	10	10	22
	GL50803_9485	10	0	1
	GL50803_113416	10	0	2
	GL50803_8360	10	15	10
	GL50803_15954	10	0	23
	GL50803_137612	10	38	6
	GL50803_7309	10	10	13
	GL50803_114210	10	5	25
	GL50803_16298	9	10	13
	GL50803_15247	9	30	12
	GL50803_12999	9	23	16
	GL50803_24279	9	0	8
	GL50803_10091	9	28	33
	GL50803_97219	9	40	26
	GL50803_14961	9	0	8
	GL50803_10538	9	20	13
	GL50803_8152	9	3	11
	GL50803_102023	9	38	9
	GL50803_24425	9	3	12
	GL50803_16717	9	33	24
	GL50803_135231,GL50803_14212	9	23	26
	GL50803_29147	9	13	42
	GL50803_16431	9	35	25
	GL50803_6330	9	35	15
	GL50803_96399	9	3	7
	GL50803_15215	9	0	25
	GL50803_10181	9	5	9
	GL50803_104250	9	43	53
	GL50803_32571	9	8	18
	GL50803_17255	9	10	16
	GL50803_15476	9	0	18
	GL50803_7233	9	13	9
	GL50803_16504	9	20	4
	GL50803_3896	9	23	32
	GL50803_15035	9	0	10
	GL50803_16044	9	13	20
	GL50803_10570	9	20	11
	GL50803_4652	9	13	25
	GL50803_17342	9	0	25
	GL50803_95593	9	25	23
	GL50803_115066	9	0	4
	GL50803_16588	9	68	65
	GL50803_5927	9	5	9
	GL50803_13273	9	28	10
	GL50803_91643	9	20	8
	GL50803_15156	9	3	12
	GL50803_8682	9	28	15
	GL50803_9825	9	0	12
	GL50803_17053	9	13	20
	GL50803_8702	9	8	10
	GL50803_15522	9	0	10
	GL50803_9060	8	5	11
	GL50803_9750	8	3	15
	GL50803_8172	8	13	16
	GL50803_5947	8	35	25
	GL50803_16889	8	13	4
	GL50803_33862	8	23	27
	GL50803_112063	8	3	21
	GL50803_17223	8	8	9
	GL50803_14670	8	55	27
	GL50803_16483	8	15	25
	GL50803_16760	8	23	6
	GL50803_113622	8	8	11
	GL50803_5810	8	30	44
	GL50803_4627	8	0	6
	GL50803_14017	8	0	20
	GL50803_17192	8	0	7
	GL50803_4197	8	10	16
	GL50803_9503	8	0	27
	GL50803_4149	8	10	9
	GL50803_13272	8	28	24
	GL50803_12139	8	23	10
	GL50803_9276	8	25	7
	GL50803_15204	8	13	28
	GL50803_11354	8	23	28
	GL50803_6170	8	3	8
	GL50803_14827	8	3	33
	GL50803_7323	8	15	15
	GL50803_86680	8	0	1
	GL50803_11125	8	0	13
	GL50803_24880	8	0	19
	GL50803_16367	8	0	4
	GL50803_16322	8	23	21
	GL50803_9077	8	5	13
	GL50803_13747	8	25	24
	GL50803_7259	8	10	18
	GL50803_103878	8	3	3
	GL50803_137603	8	13	17
	GL50803_3342	8	0	8
	GL50803_9810	8	33	16
	GL50803_14895	8	5	20
	GL50803_17520	8	10	11
	GL50803_10221	8	8	16
	GL50803_17304	8	15	13
	GL50803_13452	7	5	9
	GL50803_4039	7	10	9
	GL50803_112633	7	5	12
	GL50803_9803	7	23	8
	sp|TRYP_PIG|	7	48	23
	GL50803_24321	7	30	4
	GL50803_6939	7	8	13
	GL50803_8741	7	3	13
	GL50803_113284,GL50803_92983,GL50803_114442	7	3	20
	GL50803_22165	7	3	11
	GL50803_14800	7	3	14
	GL50803_6242	7	40	27
	GL50803_11380	7	8	16
	GL50803_15823	7	25	6
	GL50803_33166	7	25	12
	GL50803_115159	7	3	11
	GL50803_94117	7	8	11
	GL50803_113024	7	0	29
	GL50803_15427	7	18	15
	GL50803_10971	7	0	4
	GL50803_17106	7	5	9
	GL50803_137712	7	0	7
	GL50803_2101	7	18	14
	GL50803_15250	7	0	2
	GL50803_13382	7	3	6
	GL50803_8429	7	8	8
	GL50803_9196	7	13	10
	GL50803_104685	7	38	32
	GL50803_6022	7	3	10
	GL50803_8064	7	58	54
	GL50803_10705	7	0	3
	GL50803_15270	7	0	11
	GL50803_6633	7	13	13
	GL50803_14689	7	0	6
	GL50803_8745	7	10	6
	GL50803_94224	7	0	8
	GL50803_3042	7	3	21
	GL50803_8468	7	0	15
	GL50803_16371	7	18	6
	GL50803_7953	7	8	31
	GL50803_137685	7	10	14
	GL50803_3861	7	25	26
	GL50803_16376	7	18	13
	GL50803_7590	7	5	9
	GL50803_114497	7	5	14
	GL50803_9296	7	0	15
	GL50803_4509	7	10	15
	GL50803_14469	7	10	22
	GL50803_10623	7	0	15
	GL50803_112408	7	0	5
	GL50803_28699	7	8	24
	GL50803_113836	7	5	12
	GL50803_17568	7	15	10
	GL50803_2198	7	5	9
	GL50803_16363	7	8	13
	GL50803_5333	7	43	15
	GL50803_10016	7	10	8
	GL50803_11301	7	65	34
	GL50803_87202	7	5	6
	GL50803_17056	7	8	19
	GL50803_17198	7	0	9
	GL50803_19003	7	18	11
	GL50803_135003,GL50803_135002,GL50803_135001	7	5	18
	GL50803_12162	7	28	8
	GL50803_16390	7	8	4
	GL50803_16235	7	23	12
	GL50803_98056	7	15	10
	GL50803_11950	7	13	16
	GL50803_6133	7	48	16
	GL50803_93551	7	18	12
	GL50803_16928	7	3	4
	GL50803_8382	7	0	8
	GL50803_9720	7	8	7
	GL50803_14650	7	0	6
	GL50803_9848	7	40	45
	GL50803_29327	7	3	13
	GL50803_15228	7	8	29
	GL50803_113723	7	0	14
	GL50803_12981	7	13	9
	GL50803_15483	7	18	15
	GL50803_16779	7	38	41
	sp|ALBU_HUMAN|	7	60	27
	GL50803_93294	7	18	10
	GL50803_114891	7	3	20
	GL50803_22808	6	13	6
	GL50803_4349	6	10	18
	GL50803_11486	6	18	8
	GL50803_8903	6	13	17
	GL50803_101955	6	0	11
	GL50803_10843	6	3	16
	GL50803_16993	6	13	3
	GL50803_16795	6	0	15
	GL50803_8916	6	0	5
	GL50803_4259	6	5	9
	GL50803_16766	6	10	6
	GL50803_16482	6	0	0
	GL50803_16567	6	5	7
	GL50803_4026	6	5	14
	GL50803_14235	6	0	10
	GL50803_15454	6	18	3
	GL50803_14019	6	40	42
	GL50803_16829	6	0	9
	GL50803_17400	6	8	9
	GL50803_17082	6	10	4
	GL50803_113554	6	8	11
	GL50803_2555	6	0	3
	GL50803_16967	6	15	5
	GL50803_24662	6	30	9
	GL50803_16969	6	35	13
	GL50803_8217	6	5	15
	GL50803_5517	6	3	11
	GL50803_113365	6	10	3
	GL50803_6135	6	20	7
	GL50803_10825	6	0	8
	GL50803_16573	6	3	8
	GL50803_7766	6	28	24
	GL50803_91056	6	40	11
	GL50803_112112	6	3	5
	GL50803_3678	6	3	14
	GL50803_17143	6	8	17
	GL50803_31978	6	0	2
	GL50803_15987	6	0	14
	GL50803_13127	6	5	10
	GL50803_112978	6	3	1
	GL50803_2980	6	15	5
	GL50803_17246	6	3	1
	GL50803_5375	6	8	7
	GL50803_4507	6	3	8
	GL50803_10370	6	8	9
	GL50803_15538	6	10	8
	GL50803_14490	6	5	15
	GL50803_4602	6	0	14
	GL50803_6886	6	0	4
	GL50803_103855	6	10	11
	GL50803_16902	6	0	8
	GL50803_112519	6	3	16
	GL50803_32312	6	3	10
	GL50803_6289	6	8	10
	GL50803_14796	6	5	6
	GL50803_2452	6	23	9
	GL50803_104150	6	15	8
	GL50803_41942	6	0	2
	GL50803_8235	6	13	8
	GL50803_16368	6	5	9
	GL50803_17617	6	5	8
	GL50803_7878	6	23	14
	GL50803_8444	6	20	13
	GL50803_91761	6	0	1
	GL50803_16833	6	15	7
	GL50803_21321	6	0	9
	GL50803_86593	6	0	0
	GL50803_16709	6	3	4
	GL50803_93278	6	0	9
	GL50803_114307	6	0	9
	GL50803_14460	6	10	11
	GL50803_11434	6	18	24
	GL50803_6671	6	8	12
	GL50803_7444	6	8	11
	GL50803_13413	6	10	19
	GL50803_86468	6	0	31
	GL50803_10802	6	0	6
	GL50803_13603	6	3	14
	GL50803_16575	6	0	8
	GL50803_8044	6	18	20
	GL50803_8528	6	20	12
	GL50803_9548	6	3	7
	GL50803_14346	6	0	6
	GL50803_22291	6	10	7
	GL50803_17352	6	5	15
	GL50803_17627	6	0	9
	GL50803_8001	6	8	18
	GL50803_14091	6	15	27
	GL50803_8445	6	8	5
	GL50803_15995	5	3	6
	GL50803_9008	5	15	8
	GL50803_23357	5	0	2
	GL50803_29490	5	15	9
	GL50803_101534	5	10	11
	GL50803_14737	5	0	5
	GL50803_10073	5	0	7
	GL50803_40369	5	3	3
	GL50803_17328	5	0	3
	GL50803_112258	5	0	7
	GL50803_93011	5	20	6
	GL50803_9173	5	15	7
	GL50803_9348	5	18	3
	GL50803_10829	5	13	6
	GL50803_28954	5	0	4
	GL50803_91252	5	5	5
	GL50803_17464	5	3	5
	GL50803_6148	5	3	8
	GL50803_14669	5	0	4
	GL50803_16328	5	13	6
	GL50803_5346	5	0	6
	GL50803_16773	5	0	1
	GL50803_14375	5	18	4
	GL50803_94582	5	3	6
	GL50803_17483	5	0	9
	GL50803_12063	5	3	11
	GL50803_17385	5	0	2
	GL50803_96994	5	0	3
	GL50803_8726	5	10	11
	GL50803_40244	5	0	6
	GL50803_104173	5	0	6
	GL50803_14843	5	8	5
	GL50803_87817	5	0	7
	GL50803_13000	5	5	9
	GL50803_3595	5	20	8
	GL50803_16549	5	5	8
	GL50803_14497	5	10	8
	GL50803_16924	5	20	8
	GL50803_16375	5	10	2
	GL50803_15063	5	0	11
	GL50803_32419	5	0	4
	GL50803_17563	5	5	8
	GL50803_92645	5	3	11
	GL50803_137726	5	0	3
	GL50803_114246	5	20	8
	GL50803_480	5	28	16
	GL50803_14434	5	3	4
	GL50803_102438	5	3	5
	GL50803_11772	5	0	7
	GL50803_15495	5	5	7
	GL50803_8692	5	10	9
	GL50803_14277	5	3	2
	GL50803_5593	5	13	9
	GL50803_15046	5	23	7
	GL50803_7207	5	0	6
	GL50803_9421	5	3	4
	GL50803_16888	5	0	8
	GL50803_22204	5	0	8
	GL50803_17251	5	0	4
	GL50803_16801	5	0	1
	GL50803_14712	5	5	11
	GL50803_7715	5	0	4
	GL50803_4365	5	13	4
	GL50803_137641	5	0	5
	GL50803_15296	5	8	1
	GL50803_17109	5	0	5
	GL50803_14713	5	3	3
	GL50803_2964	5	3	10
	GL50803_38394	5	5	4
	GL50803_5604	5	18	17
	GL50803_135886,GL50803_135885	5	8	9
	GL50803_17364	5	5	8
	GL50803_14311	5	0	13
	GL50803_23017	5	0	4
	GL50803_14939	5	3	15
	GL50803_14679	5	13	7
	GL50803_17110	5	3	6
	GL50803_16602	5	10	3
	GL50803_23389	5	8	3
	GL50803_16321	5	0	0
	GL50803_8061	5	0	1
	GL50803_22454	5	0	1
	GL50803_34357	5	3	18
	GL50803_14983	5	13	8
	GL50803_90434	5	0	5
	GL50803_33989	5	0	14
	GL50803_86440	5	3	7
	GL50803_22136	5	3	6
	GL50803_17577	5	8	4
	GL50803_114161	4	5	8
	GL50803_5659	4	8	8
	GL50803_14171	4	13	2
	GL50803_21474	4	10	3
	GL50803_96562	4	0	3
	GL50803_10196	4	8	2
	GL50803_11521	4	0	1
	GL50803_11495	4	0	4
	GL50803_23004	4	10	7
	GL50803_11311	4	0	5
	GL50803_14704	4	0	6
	GL50803_16267	4	0	8
	GL50803_3256	4	3	8
	GL50803_15847	4	0	5
	GL50803_10901	4	15	7
	GL50803_14322	4	0	2
	GL50803_10572	4	0	5
	GL50803_5845	4	8	7
	GL50803_6744	4	28	10
	GL50803_14404	4	0	6
	GL50803_115239	4	0	4
	GL50803_17550	4	3	5
	GL50803_94646	4	0	0
	GL50803_6835	4	3	2
	GL50803_10711	4	0	1
	GL50803_17558	4	8	7
	GL50803_16522	4	8	5
	GL50803_11100	4	3	2
	GL50803_7030	4	3	6
	GL50803_9079	4	3	6
	GL50803_22855	4	15	4
	GL50803_113673	4	0	0
	GL50803_8627	4	0	2
	GL50803_11165	4	0	6
	GL50803_16200	4	0	5
	GL50803_31295	4	0	3
	GL50803_6283	4	5	4
	GL50803_4063	4	0	2
	GL50803_87058	4	5	6
	GL50803_17165	4	0	1
	GL50803_137698	4	0	2
	GL50803_87446	4	0	2
	GL50803_16495	4	3	6
	GL50803_16659	4	10	5
	GL50803_7537	4	3	6
	GL50803_4383	4	13	2
	GL50803_113094	4	0	4
	GL50803_9117	4	0	7
	GL50803_17161	4	0	10
	GL50803_11640	4	3	2
	GL50803_7375	4	0	10
	GL50803_112557	4	3	2
	GL50803_17097	4	8	1
	GL50803_14660	4	10	6
	GL50803_17150	4	13	7
	GL50803_96264	4	0	4
	GL50803_3570	4	45	3
	GL50803_41512	4	5	7
	GL50803_14321	4	0	12
	GL50803_101168	4	5	2
	GL50803_29307	4	0	6
	GL50803_7082	4	3	8
	GL50803_29252	4	10	7
	GL50803_15252	4	0	14
	GL50803_42357	4	0	5
	GL50803_36069	4	5	4
	GL50803_3007	4	0	10
	GL50803_10019	4	0	0
	GL50803_16468	4	3	10
	GL50803_16263	4	5	8
	GL50803_15099	4	8	13
	GL50803_88245	4	0	4
	GL50803_28477	4	28	13
	GL50803_12830	4	3	1
	GL50803_7110	4	38	11
	GL50803_115338,GL50803_115337	4	5	3
	GL50803_21048	4	0	4
	GL50803_7789	4	10	10
	GL50803_6679	4	0	4
	GL50803_15260	4	8	8
	GL50803_137713	4	0	4
	GL50803_11220	4	3	7
	GL50803_9741	4	0	6
	GL50803_10882	4	0	9
	GL50803_137680	4	0	5
	GL50803_6563	4	8	10
	GL50803_17451	4	25	7
	GL50803_17472	4	3	1
	GL50803_10341	4	10	3
	GL50803_14584	4	20	9
	GL50803_8245	4	13	4
	GL50803_16067	4	3	11
	GL50803_33685	4	3	12
	GL50803_14242	4	0	1
	GL50803_1979	4	0	5
	GL50803_14458	4	8	14
	GL50803_95557	4	0	0
	GL50803_92498	4	3	4
	GL50803_9011	4	8	3
	GL50803_2622	4	3	2
	GL50803_10919	4	10	6
	GL50803_16678	4	0	5
	GL50803_90215,GL50803_40571	4	0	18
	GL50803_4657	4	0	0
	GL50803_8560	4	0	6
	GL50803_11186	4	10	5
	GL50803_34701	4	0	2
	GL50803_28962	4	0	2
	GL50803_8329	4	3	10
	GL50803_5328	4	0	4
	GL50803_2864	4	0	11
	GL50803_16424	4	0	6
	GL50803_9899	4	0	7
	GL50803_15076	4	0	6
	GL50803_9658	4	0	1
	GL50803_89347	4	8	2
	GL50803_8621	4	0	10
	GL50803_31339	4	0	5
	GL50803_16237	4	0	3
	GL50803_15062	4	8	1
	GL50803_5800	4	23	7
	GL50803_16299	4	0	3
	GL50803_4270	4	0	3
	GL50803_3869	4	0	6
	GL50803_7874	4	0	5
	GL50803_13268	4	0	42
	GL50803_12223	4	3	5
	GL50803_17408	4	0	3
	GL50803_14254	4	5	9
	GL50803_14581	4	8	7
	GL50803_10367	4	0	11
	GL50803_10013	4	10	3
	GL50803_17046	4	3	9
	GL50803_5785	4	8	8
	GL50803_16312	4	0	8
	GL50803_9529	4	0	3
	GL50803_10881	4	8	8
	GL50803_12945	4	0	1
	GL50803_42442	3	0	5
	GL50803_11613	3	0	9
	GL50803_17037	3	0	2
	GL50803_15124	3	10	2
	GL50803_12598	3	15	0
	GL50803_11364	3	8	2
	GL50803_17625	3	5	5
	GL50803_12035	3	0	4
	GL50803_3538	3	8	3
	GL50803_28549	3	8	11
	GL50803_16454	3	0	7
	GL50803_14403	3	0	7
	GL50803_22455	3	0	0
	GL50803_17155	3	0	1
	GL50803_5000	3	0	0
	GL50803_17347	3	8	5
	GL50803_27896	3	0	0
	GL50803_16460	3	0	3
	GL50803_10675	3	5	2
	GL50803_16929	3	5	13
	GL50803_91324	3	10	4
	GL50803_8035	3	8	0
	GL50803_9376	3	3	3
	GL50803_4255	3	3	8
	GL50803_94478	3	0	3
	GL50803_9287	3	0	3
	GL50803_5010	3	18	9
	GL50803_40817	3	10	3
	GL50803_16768	3	0	2
	GL50803_12091	3	0	6
	GL50803_9155	3	3	1
	GL50803_7524	3	0	2
	GL50803_14045	3	3	2
	GL50803_14915	3	0	7
	GL50803_7873	3	0	8
	GL50803_12057	3	0	0
	GL50803_15564	3	0	6
	GL50803_21897	3	0	4
	GL50803_15397	3	3	3
	GL50803_11170	3	3	1
	GL50803_7655	3	0	1
	GL50803_10330	3	13	14
	GL50803_16157	3	0	3
	GL50803_10254	3	3	2
	GL50803_27059	3	13	2
	GL50803_104866	3	13	4
	GL50803_16220	3	3	4
	GL50803_92132	3	3	3
	GL50803_16456	3	0	3
	GL50803_9174	3	0	8
	GL50803_15587	3	5	2
	GL50803_5456	3	0	0
	GL50803_15599	3	0	1
	GL50803_137754	3	3	5
	GL50803_28234	3	10	4
	GL50803_17543	3	0	2
	GL50803_37985	3	3	4
	GL50803_32815	3	0	0
	GL50803_13651	3	0	6
	GL50803_15472	3	8	4
	GL50803_34684	3	0	5
	GL50803_17157	3	0	1
	GL50803_15535	3	8	2
	GL50803_14049	3	13	6
	GL50803_15104	3	0	3
	GL50803_12949	3	8	11
	GL50803_5919	3	0	4
	GL50803_15127	3	18	3
	GL50803_15164	3	0	4
	GL50803_34179	3	3	5
	GL50803_39483	3	5	4
	GL50803_15474	3	15	3
	GL50803_20195	3	3	3
	GL50803_27878	3	0	0
	GL50803_16311	3	8	1
	GL50803_2825	3	10	5
	GL50803_114885	3	0	1
	GL50803_5188	3	5	3
	GL50803_16979	3	3	8
	GL50803_90950	3	3	0
	GL50803_14392	3	3	4
	GL50803_33663	3	0	2
	GL50803_14934	3	0	3
	GL50803_103807	3	0	7
	GL50803_17216	3	0	3
	GL50803_16811	3	3	4
	GL50803_95918	3	0	6
	GL50803_11749	3	5	7
	GL50803_86761	3	0	4
	GL50803_9088	3	15	4
	GL50803_6812	3	0	5
	GL50803_90710	3	0	4
	GL50803_15574	3	0	5
	GL50803_16842	3	0	4
	GL50803_13269	3	3	3
	GL50803_13194	3	3	1
	GL50803_114546	3	13	2
	GL50803_17005	3	0	3
	GL50803_41467	3	0	2
	GL50803_16648	3	3	2
	GL50803_13109	3	0	3
	GL50803_40831	3	3	1
	GL50803_14691	3	3	5
	GL50803_17460	3	3	5
	GL50803_15428	3	5	7
	GL50803_4331	3	3	4
	GL50803_17227	3	0	1
	GL50803_14475	3	13	3
	GL50803_10400	3	0	2
	GL50803_7035	3	0	2
	GL50803_16675	3	0	6
	GL50803_114462	3	3	2
	GL50803_15376	3	0	5
	GL50803_16729	3	3	4
	GL50803_86600	3	3	3
	GL50803_6366	3	0	4
	GL50803_11299	3	3	7
	GL50803_91398	3	0	3
	GL50803_9038	3	0	1
	GL50803_11129	3	10	1
	GL50803_17286	3	3	1
	GL50803_17132	3	0	4
	GL50803_15499	3	0	5
	GL50803_11775	3	0	2
	GL50803_7569	3	0	4
	GL50803_6896	3	3	4
	GL50803_7662	3	0	7
	GL50803_9327	3	15	1
	GL50803_14742	3	5	5
	GL50803_16034	3	0	3
	GL50803_9824	3	33	9
	GL50803_13007	3	0	2
	GL50803_7962	3	30	8
	GL50803_87422	3	0	2
	GL50803_8963	3	0	0
	GL50803_113130	3	0	4
	GL50803_7896	3	8	1
	GL50803_5949	3	3	3
	GL50803_26199	3	0	5
	GL50803_14877	3	0	3
	GL50803_11740	3	0	4
	GL50803_101594	3	5	2
	GL50803_16450	3	10	2
	GL50803_940	3	0	1
	GL50803_7351	3	3	12
	GL50803_13316	3	0	1
	GL50803_15603	3	3	3
	GL50803_6171	3	3	5
	GL50803_8163	3	0	3
	GL50803_11105	3	0	2
	GL50803_104031	3	3	1
	GL50803_91476	3	0	5
	GL50803_40228	3	0	4
	GL50803_112630	3	0	4
	GL50803_12920	3	3	3
	GL50803_34093	3	10	7
	GL50803_116477	3	0	1
	GL50803_5345	3	0	0
	GL50803_4463	3	5	2
	GL50803_96460	3	3	3
	GL50803_7522	3	0	5
	GL50803_13528	3	3	3
	GL50803_95787	3	8	2
	GL50803_4079	3	0	4
	GL50803_17164	3	0	4
	GL50803_17402	3	0	2
	GL50803_17406	3	0	2
	GL50803_13756	3	0	7
	GL50803_40067	3	3	3
	GL50803_27521,GL50803_14256	3	0	7
	GL50803_11107	3	0	2
	GL50803_7134	3	0	0
	GL50803_103437,GL50803_112682	3	0	8
	GL50803_14606	3	8	11
	GL50803_14135	3	3	3
	GL50803_3470	2	0	1
	GL50803_6332	2	0	0
	GL50803_14937	2	0	2
	GL50803_16963	2	0	1
	GL50803_17516	2	3	6
	GL50803_17574	2	0	1
	GL50803_16272	2	0	2
	GL50803_17345	2	0	1
	GL50803_4248	2	0	2
	GL50803_14048	2	5	0
	GL50803_16021	2	0	1
	GL50803_16887	2	3	1
	GL50803_9121	2	5	2
	GL50803_27308	2	13	0
	GL50803_6724	2	0	7
	GL50803_6377	2	3	1
	GL50803_5867	2	0	6
	GL50803_88735	2	0	2
	GL50803_16433	2	0	1
	GL50803_8960	2	0	1
	GL50803_6736	2	0	3
	GL50803_111869	2	0	0
	GL50803_9349	2	8	2
	GL50803_8711	2	0	4
	GL50803_32676	2	0	0
	GL50803_16547	2	0	3
	GL50803_103783	2	3	2
	GL50803_14481	2	10	2
	GL50803_14270	2	10	8
	GL50803_113143	2	0	0
	GL50803_114937	2	0	2
	GL50803_40390	2	0	1
	GL50803_14821	2	0	6
	GL50803_42000	2	0	3
	GL50803_14628	2	5	1
	GL50803_4502	2	0	2
	GL50803_17390	2	5	2
	GL50803_15419	2	0	1
	GL50803_7474	2	5	2
	GL50803_8260	2	3	3
	GL50803_13904	2	10	3
	GL50803_113876	2	0	4
	GL50803_4946	2	3	1
	GL50803_10780	2	15	10
	GL50803_9359	2	0	0
	GL50803_102575	2	0	2
	GL50803_8565	2	0	2
	GL50803_8471	2	3	5
	GL50803_9508	2	8	2
	GL50803_3983	2	0	2
	GL50803_15077	2	0	2
	GL50803_113023	2	0	2
	GL50803_15450	2	0	1
	GL50803_16158	2	0	2
	GL50803_94658	2	0	3
	GL50803_95406	2	0	2
	GL50803_16518	2	0	0
	GL50803_97072	2	0	2
	GL50803_3760	2	3	1
	GL50803_8890	2	0	0
	GL50803_14252	2	0	3
	GL50803_11151	2	0	2
	GL50803_13227	2	0	2
	GL50803_10708	2	0	3
	GL50803_16339	2	0	0
	GL50803_10232	2	0	6
	GL50803_14972	2	3	1
	GL50803_2925	2	0	0
	GL50803_87056	2	0	2
	GL50803_16840	2	0	1
	GL50803_10969	2	8	1
	GL50803_17296	2	0	0
	GL50803_4838	2	0	0
	GL50803_40592,GL50803_115742,GL50803_40591,GL50803_32607,GL50803_114672	2	3	1
	GL50803_16601	2	0	1
	GL50803_17566	2	0	3
	GL50803_15549	2	0	2
	GL50803_102710	2	0	2
	GL50803_14086	2	0	4
	GL50803_13622	2	0	2
	GL50803_15513	2	3	1
	GL50803_14633	2	0	1
	GL50803_3032	2	0	3
	GL50803_3169	2	0	2
	GL50803_16526	2	5	3
	GL50803_16521	2	5	2
	GL50803_4959	2	3	1
	GL50803_17367	2	0	3
	GL50803_87926	2	0	5
	GL50803_3409	2	0	2
	GL50803_13700	2	0	2
	GL50803_22547	2	0	3
	GL50803_15598	2	0	1
	GL50803_5921	2	0	3
	GL50803_102978	2	0	2
	GL50803_16574	2	0	2
	GL50803_25816	2	3	1
	GL50803_16364	2	0	2
	GL50803_16954	2	0	1
	GL50803_13671	2	0	0
	GL50803_112914,GL50803_112938	2	0	2
	GL50803_21063	2	3	1
	GL50803_28433	2	13	8
	GL50803_137684	2	5	1
	GL50803_3598	2	0	0
	GL50803_7520	2	3	5
	GL50803_2834	2	0	2
	GL50803_16297	2	0	2
	GL50803_14225	2	0	2
	GL50803_91348	2	0	3
	GL50803_137695	2	15	4
	GL50803_10423	2	0	6
	GL50803_16906	2	0	2
	GL50803_16326	2	0	2
	GL50803_16286	2	0	1
	GL50803_22385	2	0	0
	GL50803_15157	2	0	2
	GL50803_7843	2	3	2
	GL50803_15339	2	0	2
	GL50803_16090	2	0	7
	GL50803_8058	2	3	2
	GL50803_16227	2	3	3
	GL50803_5489	2	3	1
	GL50803_8253	2	0	4
	GL50803_90122	2	0	4
	GL50803_16443	2	3	4
	GL50803_15085	2	0	1
	GL50803_7009	2	10	2
	GL50803_17288	2	0	2
	GL50803_14926	2	3	2
	GL50803_4912	2	0	10
	GL50803_3209	2	5	1
	GL50803_27735	2	5	1
	GL50803_10608	2	0	2
	GL50803_13943	2	10	1
	sp|RS27A_HUMAN|	2	20	5
	GL50803_10161	2	3	1
	GL50803_10703	2	0	2
	GL50803_5161	2	0	4
	GL50803_97130	2	0	3
	GL50803_17586	2	0	2
	GL50803_12116	2	0	2
	GL50803_9293	2	0	2
	GL50803_15109	2	0	1
	GL50803_15343	2	0	2
	GL50803_6535	2	0	2
	GL50803_112673,GL50803_112135	2	0	1
	GL50803_15413	2	0	4
	GL50803_13323	2	0	3
	GL50803_15404,GL50803_10238	2	0	1
	GL50803_17283	2	0	3
	GL50803_17277	2	0	1
	GL50803_137730	2	0	0
	GL50803_6564	2	15	4
	GL50803_16556	2	0	1
	GL50803_14608	2	0	1
	GL50803_11164	2	0	2
	GL50803_4152	2	0	6
	GL50803_8821	2	0	3
	GL50803_3977	2	5	3
	GL50803_17448	2	3	1
	GL50803_94653	2	0	1
	GL50803_15546	2	8	1
	GL50803_16114	2	0	3
	GL50803_11448	2	0	6
	GL50803_16948	2	8	1
	GL50803_12741	2	0	1
	GL50803_88960	2	0	5
	GL50803_15977	2	0	1
	GL50803_88888	2	0	0
	GL50803_114623	2	0	0
	GL50803_16999	2	0	1
	GL50803_9045	2	10	3
	GL50803_14117	2	0	3
	GL50803_10868	2	3	3
	GL50803_17195	2	3	3
	GL50803_11595	2	5	0
	GL50803_5881	2	0	0
	GL50803_8799	2	0	2
	GL50803_13372	2	10	0
	GL50803_8819	2	0	1
	GL50803_16130	2	0	2
	GL50803_16930	2	0	3
	GL50803_12941	2	3	0
	GL50803_5892	2	0	4
	GL50803_86683	2	5	2
	GL50803_27614	2	5	3
	GL50803_5786	2	0	1
	GL50803_11055	2	0	0
	GL50803_9119	2	0	2
	GL50803_17334	2	0	0
	GL50803_16477	2	5	2
	GL50803_16630	2	0	2
	GL50803_6752	2	0	10
	GL50803_113304	2	0	0
	GL50803_17190	2	0	3
	GL50803_15460	2	0	2
	GL50803_15461	2	0	1
	GL50803_4156	2	5	3
	GL50803_21525	2	0	2
	GL50803_10858	2	0	3
	GL50803_94525	2	0	3
	GL50803_16370	2	0	0
	GL50803_17000	2	5	7
	GL50803_5374	2	3	3
	GL50803_23552	2	3	1
	GL50803_9620	2	0	1
	GL50803_9355	2	10	4
	GL50803_14278	2	10	1
	GL50803_16839	2	3	6
	GL50803_15871	2	3	5
	GL50803_5171	2	3	1
	GL50803_7268	2	5	4
	GL50803_1937	2	0	0
	GL50803_17353	2	0	2
	GL50803_10315	2	5	4
	GL50803_17189	2	3	1
	GL50803_6413	2	0	2
	GL50803_11499	2	0	3
	GL50803_9900	2	0	4
	GL50803_137747	2	0	1
	GL50803_28379	2	0	3
	GL50803_4044	2	3	1
	GL50803_90044	2	0	2
	GL50803_8367	2	13	3
	GL50803_17119	2	0	7
	GL50803_17388	2	0	2
	GL50803_3417	2	3	5
	GL50803_87677	2	3	2
	GL50803_7751	2	0	2
	GL50803_10836	2	5	4
	GL50803_15487	2	8	0
	GL50803_9058	2	3	2
	GL50803_112584	2	0	0
	GL50803_101906	2	0	10
	GL50803_17012	2	8	0
	GL50803_8842	2	5	4
	GL50803_10063	2	0	0
	GL50803_17337	2	20	7
	GL50803_17084	2	0	0
	GL50803_112489	2	0	2
	GL50803_16236	2	5	5
	GL50803_16317	2	0	3
	GL50803_15985	2	0	0
	GL50803_1995	2	5	2
	GL50803_111886	2	0	2
	GL50803_8794	2	3	4
	GL50803_13315	2	0	4
	GL50803_113163	2	0	1
	GL50803_3313	2	8	0
	GL50803_8125	2	0	2
	GL50803_8140	2	0	3
	GL50803_2366	2	0	0
	GL50803_95254	2	0	1
	GL50803_15218	2	0	2
	GL50803_9807	2	0	0
	GL50803_112885	2	0	2
	GL50803_16266	2	5	0
	GL50803_8049	2	0	2
	GL50803_4204	2	3	3
	GL50803_42196	2	0	1
	GL50803_4928	2	3	1
	GL50803_10803	2	0	2
	GL50803_9363	2	0	3
	GL50803_10038	2	3	2
	GL50803_11470	2	0	1
	GL50803_17313	2	0	1
	GL50803_86821	2	0	1
	GL50803_7373	2	0	1
	sp|CAS1_BOVIN|	2	10	0
	GL50803_113456	2	0	2
	GL50803_8250	2	0	6
	GL50803_8944	2	5	2
	GL50803_15011	2	0	2
	GL50803_9829	2	0	1
	GL50803_113616	2	0	3
	GL50803_17427	2	0	5
	GL50803_21750	2	0	5
	GL50803_22677	2	25	3
	GL50803_21331	2	0	5
	GL50803_102722	2	5	0
	GL50803_5981	2	0	2
	GL50803_38104	2	3	1
	GL50803_2053	2	0	4
	GL50803_7018	2	0	1
	GL50803_1875	2	3	2
	GL50803_5294	2	0	2
	GL50803_16160	2	8	8
	GL50803_16222	2	0	0
	GL50803_13350	2	5	3
	GL50803_42285	2	0	0
	GL50803_14436	2	0	1
	GL50803_9870	2	3	1
	GL50803_16945	2	0	2
	GL50803_9865	2	0	1
	GL50803_16802	2	8	5
	GL50803_9099	2	0	4
	GL50803_17102	1	3	1
	GL50803_4192	1	0	0
	GL50803_1894	1	0	0
	GL50803_9523	1	3	1
	GL50803_14967	1	3	1
	GL50803_19509	1	0	1
	GL50803_3098	1	0	1
	GL50803_16457	1	0	0
	GL50803_114044,GL50803_112017	1	0	1
	GL50803_102444,GL50803_1713	1	0	1
	GL50803_86934,GL50803_101307	1	0	1
	GL50803_115245	1	0	0
	GL50803_95064	1	3	0
	GL50803_3978	1	0	1
	GL50803_22084	1	3	0
	GL50803_16392	1	0	0
	GL50803_17510	1	0	1
	GL50803_12867	1	3	0
	GL50803_17011	1	0	1
	GL50803_8513	1	0	1
	GL50803_15306	1	0	0
	GL50803_10775	1	0	2
	GL50803_3589	1	3	0
	GL50803_5568	1	0	0
	GL50803_15324	1	5	0
	GL50803_112893	1	3	1
	GL50803_16893	1	0	2
	GL50803_40014	1	0	0
	GL50803_14960	1	0	1
	GL50803_2098	1	0	3
	GL50803_16891	1	3	1
	GL50803_33281	1	0	0
	GL50803_6885	1	0	0
	GL50803_8782	1	3	0
	GL50803_15344	1	0	1
	GL50803_7514	1	0	0
	GL50803_36426	1	0	1
	GL50803_13791	1	3	0
	GL50803_7296	1	0	1
	GL50803_38517	1	0	1
	GL50803_14694	1	0	1
	GL50803_16747	1	0	0
	GL50803_17495	1	0	1
	GL50803_17202	1	3	0
	GL50803_15368	1	0	3
	GL50803_8446	1	0	2
	GL50803_12905	1	0	0
	GL50803_10459	1	0	1
	GL50803_7240	1	0	0
	GL50803_17294	1	0	1
	GL50803_10808	1	0	1
	GL50803_17299	1	0	1
	GL50803_5710	1	0	1
	sp|THIO_HUMAN|	1	3	0
	GL50803_6920	1	3	1
	sp|HBB_HUMAN|	1	3	0
	GL50803_13164	1	0	1
	GL50803_9487	1	0	0
	GL50803_7566	1	0	1
	GL50803_16658	1	0	1
	GL50803_10126	1	0	1
	GL50803_92758	1	0	1
	GL50803_23492	1	3	1
	GL50803_24861	1	0	1
	GL50803_114192	1	0	0
	GL50803_4578	1	0	3
	GL50803_134710,GL50803_14783	1	3	1
	GL50803_16068	1	0	1
	GL50803_9594	1	0	1
	GL50803_14994	1	0	0
	GL50803_7285	1	0	2
	GL50803_103810	1	0	1
	GL50803_8770	1	0	3
	GL50803_17612	1	0	1
	GL50803_16731	1	3	0
	GL50803_16733	1	0	1
	GL50803_92760	1	0	2
	GL50803_14341	1	0	1
	GL50803_7021	1	0	1
	GL50803_8048	1	0	1
	GL50803_38649	1	3	0
	GL50803_15936	1	0	3
	GL50803_24423	1	0	0
	GL50803_7747	1	0	1
	GL50803_102248	1	0	1
	GL50803_137734	1	0	1
	GL50803_89285	1	0	0
	GL50803_14195	1	5	0
	GL50803_102455	1	0	0
	GL50803_16127	1	0	2
	GL50803_6725	1	0	1
	GL50803_11497	1	0	1
	GL50803_11436	1	0	3
	GL50803_13310	1	0	1
	GL50803_26129	1	3	1
	GL50803_42008	1	0	0
	GL50803_101918	1	0	0
	GL50803_16568	1	3	0
	GL50803_114218	1	0	1
	GL50803_101699	1	3	0
	GL50803_15531	1	3	0
	GL50803_5999	1	0	1
	GL50803_7007	1	13	4
	GL50803_12094	1	0	1
	GL50803_32908	1	0	1
	GL50803_2323	1	3	1
	GL50803_32375	1	0	2
	GL50803_9858	1	0	0
	GL50803_9894	1	0	1
	GL50803_15244	1	0	6
	GL50803_27747	1	0	0
	sp|LYSC_HUMAN|	1	0	0
	GL50803_10422	1	0	0
	GL50803_3636	1	0	0
	GL50803_3021	1	0	3
	GL50803_12105	1	3	2
	GL50803_9788	1	0	0
	GL50803_6404	1	0	1
	GL50803_115129	1	0	1
	GL50803_14493	1	0	1
	GL50803_7950	1	0	6
	GL50803_113986,GL50803_115232	1	0	1
	GL50803_113788	1	0	0
	GL50803_11599	1	0	1
	GL50803_13708	1	0	1
	GL50803_16943	1	0	1
	GL50803_24947	1	13	7
	GL50803_23884	1	0	0
	GL50803_16975	1	0	1
	GL50803_15399	1	0	1
	GL50803_16548	1	0	3
	GL50803_14158	1	0	1
	GL50803_112059	1	0	1
	GL50803_19230	1	0	0
	GL50803_91463	1	0	1
	GL50803_16502	1	0	1
	GL50803_34850	1	3	1
	GL50803_89845	1	0	2
	GL50803_8189	1	0	1
	GL50803_24009	1	3	0
	GL50803_5749	1	0	1
	GL50803_17092	1	3	1
	GL50803_8381	1	0	1
	GL50803_17312	1	0	0
	GL50803_6590	1	0	2
	GL50803_17378	1	3	0
	GL50803_8361	1	3	0
	GL50803_24043	1	0	0
	GL50803_14607	1	5	2
	GL50803_13962	1	0	1
	GL50803_16966	1	0	0
	GL50803_15154	1	3	0
	GL50803_10744	1	0	0
	GL50803_17567	1	0	2
	GL50803_3117	1	0	0
	GL50803_5648	1	0	0
	GL50803_7578	1	0	4
	GL50803_5784	1	0	1
	GL50803_14364	1	0	1
	GL50803_11692	1	0	2
	GL50803_9116	1	0	2
	GL50803_37907	1	0	0
	GL50803_114815	1	3	0
	GL50803_29436	1	0	0
	GL50803_16226	1	0	0
	GL50803_7652	1	0	1
	GL50803_112932	1	0	2
	GL50803_4789	1	0	1
	GL50803_14636	1	0	2
	GL50803_6422	1	0	1
	GL50803_14696	1	0	1
	GL50803_112787	1	0	1
	GL50803_3036	1	3	0
	GL50803_16996	1	0	2
	GL50803_41472	1	0	0
	GL50803_5890	1	0	1
	GL50803_4059	1	0	1
	GL50803_5069	1	0	1
	GL50803_13133	1	0	1
	GL50803_15958	1	3	2
	GL50803_16915	1	5	2
	GL50803_9835	1	0	0
	GL50803_24590	1	0	1
	GL50803_14107	1	0	1
	GL50803_16307	1	0	1
	GL50803_8524	1	3	0
	GL50803_15956	1	5	0
	GL50803_16791	1	0	1
	GL50803_16935	1	3	1
	GL50803_11044	1	0	2
	GL50803_11712	1	3	0
	GL50803_90665	1	0	1
	GL50803_18471	1	3	0
	GL50803_19237	1	5	0
	GL50803_115571,GL50803_115572	1	0	0
	GL50803_7790	1	0	1
	GL50803_4820	1	0	2
	GL50803_11621	1	3	0
	GL50803_13930	1	3	2
	GL50803_11677	1	0	1
	GL50803_37161	1	0	1
	GL50803_32786	1	0	0
	GL50803_20802	1	0	0
	GL50803_8228	1	0	1
	GL50803_2661	1	3	1
	GL50803_15364	1	0	1
	GL50803_16761	1	0	1
	GL50803_2382	1	3	1
	GL50803_16156	1	5	1
	GL50803_15953	1	0	1
	GL50803_2777	1	0	1
	GL50803_7966	1	0	1
	GL50803_2007	1	0	1
	GL50803_3531	1	3	1
	GL50803_13981	1	0	1
	GL50803_11867	1	0	0
	GL50803_24636	1	0	1
	GL50803_15216	1	0	1
	GL50803_8427	1	0	0
	GL50803_14098	1	0	0
	GL50803_15602	1	0	2
	GL50803_32254	1	0	1
	GL50803_16365	1	3	0
	GL50803_4357	1	0	1
	GL50803_16863	1	0	1
	GL50803_14569	1	0	2
	GL50803_23602	1	3	1
	GL50803_14869	1	3	0
	GL50803_5144,GL50803_103944	1	3	0
	GL50803_16234	1	0	1
	GL50803_13875	1	0	1
	GL50803_17579	1	0	1
	GL50803_9007	1	0	0
	GL50803_6007	1	0	1
	GL50803_17139	1	0	2
	GL50803_137705	1	0	1
	GL50803_3957	1	0	2
	GL50803_113971	1	0	1
	GL50803_40521	1	0	1
	GL50803_16013	1	0	1
	GL50803_7414	1	0	5
	GL50803_10027	1	0	1
	GL50803_13999	1	0	1
	GL50803_96605	1	0	0
	GL50803_15101	1	0	2
	GL50803_16264	1	0	0
	GL50803_14213	1	0	1
	GL50803_16914	1	0	1
	GL50803_10530	1	0	1
	GL50803_4538	1	0	2
	GL50803_10527	1	5	0
	GL50803_94927	1	0	1
	GL50803_24512	1	0	0
	GL50803_16910	1	0	0
	GL50803_39904	1	0	1
	GL50803_40016	1	0	0
	GL50803_93127	1	0	2
	sp|KRHB2_HUMAN|	1	5	0
	GL50803_17126	1	0	1
	GL50803_7988	1	5	0
	GL50803_17561	1	0	2
	GL50803_17308	1	0	1
	GL50803_95530	1	0	0
	GL50803_1383	1	0	2
	GL50803_10810	1	0	1
	GL50803_14855	1	0	1
	GL50803_41927	1	0	3
	GL50803_6081	1	8	0
	GL50803_9492	1	0	0
	GL50803_7611	1	0	3
	GL50803_13215	1	0	1
	GL50803_15089	1	0	1
	GL50803_15329	1	0	1
	GL50803_11965	1	0	0
	GL50803_86815	1	0	1
	GL50803_89887	1	0	1
	GL50803_35428	1	0	1
	GL50803_3746	1	0	0
	GL50803_21330	1	0	1
	GL50803_4606	1	0	3
	GL50803_7679	1	3	0
	GL50803_102728	1	0	1
	GL50803_7807	1	0	1
	GL50803_17232	1	3	0
	GL50803_13667	1	3	0
	GL50803_17278	1	0	1
	GL50803_10762	1	0	1
	GL50803_15041	1	0	0
	GL50803_17146	1	0	1
	GL50803_5012	1	0	1
	GL50803_137679,GL50803_40283	1	0	1
	GL50803_17231	1	0	1
	GL50803_120293,GL50803_120294	1	0	0
	GL50803_23767	1	0	1
	GL50803_10606	1	0	0
	GL50803_10609	1	0	1
	GL50803_31998	1	0	1
	GL50803_10765	1	3	0
	GL50803_6928	1	0	0
	GL50803_102034	1	3	0
	GL50803_11287	1	0	1
	GL50803_7871	1	3	0
	GL50803_89050	1	0	2
	GL50803_103540,GL50803_15265	1	0	0
	GL50803_14997	1	0	0
	GL50803_3951	1	0	1
	GL50803_10801	1	0	0
	GL50803_5437	1	0	2
	GL50803_4622	1	0	0
	GL50803_15455	1	0	1
	GL50803_115138	1	0	0
	GL50803_32681	1	0	1
	GL50803_95908	1	3	1
	GL50803_111903,GL50803_99743,GL50803_137761	1	0	1
	GL50803_6436	1	8	0
	GL50803_17318	1	3	0
	GL50803_6439	1	0	1
	GL50803_28651,GL50803_22553	1	0	0
	GL50803_16498	1	5	0
	GL50803_16500	1	0	1
	GL50803_5249	1	0	1
	GL50803_113252	1	3	1
	GL50803_21803	1	0	1
	GL50803_14566	1	0	3
	GL50803_23597	1	0	1
	GL50803_9493	1	0	1
	GL50803_114242	1	0	1
	GL50803_21201	1	0	3
	GL50803_8160	1	0	13
	GL50803_7760	1	0	4
	GL50803_13075	1	0	2
	GL50803_16430	1	0	0
	GL50803_5186	1	3	1
	GL50803_15192	1	0	2
	GL50803_3062	1	0	4
	GL50803_16817	1	5	2
	GL50803_7890	1	0	1
	GL50803_86498	1	0	2
	GL50803_6334	1	0	1
	sp|TRFL_HUMAN|	1	0	2
	GL50803_10055	1	0	4
	GL50803_10056	1	0	1
	GL50803_17276	1	0	3
	GL50803_8003	1	0	1
	GL50803_8023	1	0	1
	GL50803_26917	1	0	0
	GL50803_33674	1	0	0
	GL50803_15126	1	0	0
	GL50803_14874	1	0	2
	GL50803_17541	1	0	0
	GL50803_16793	1	0	1
	sp|HBA_HUMAN|	1	0	4
	GL50803_33863	1	0	1
	GL50803_24330	1	0	0
	GL50803_13412	1	0	1
	GL50803_101850	1	0	2
	GL50803_17465	1	0	1
	GL50803_11246	1	0	1
	GL50803_15042	1	0	1
	GL50803_5988	1	0	1
	GL50803_11755	1	5	1
	GL50803_17123	1	0	1
	GL50803_90236	1	0	1
	GL50803_9098	1	0	0
	GL50803_16384	1	3	0
	GL50803_8880	1	0	1
	GL50803_21053	1	0	1
	GL50803_9283	1	0	0
	GL50803_9545	1	0	1
	GL50803_92031	1	0	0
	GL50803_17320	1	0	1
	GL50803_38415	1	0	0
	GL50803_6055	1	0	1
	GL50803_5180	1	0	1
	GL50803_3290	1	3	0
	GL50803_14846	1	0	1
	GL50803_28696	1	0	1
	GL50803_15898	1	0	0
	GL50803_113219	1	0	1
	GL50803_7990	1	0	1
	GL50803_11207	1	0	1
	GL50803_6531	1	0	1
	GL50803_28666	1	0	1
	GL50803_16313	1	0	2
	GL50803_13455	1	0	2
	GL50803_16269	1	0	2
	GL50803_3493	1	0	1
	GL50803_16273	1	0	0
	GL50803_17199	1	0	1
	GL50803_21366	1	0	2
	GL50803_16792	1	0	2
	GL50803_17264	1	0	1
	GL50803_8587	1	0	1
	GL50803_15144	1	0	1
	GL50803_17250	1	0	1
	GL50803_10219	1	0	2
	GL50803_15145	1	0	1
	GL50803_17348	1	0	0
	GL50803_10062	1	0	1
	GL50803_16944	1	0	0
	GL50803_14168	1	0	0
	GL50803_17608	1	0	1
	GL50803_5842	1	0	2
	GL50803_103094,GL50803_112696,GL50803_112937,GL50803_112008,GL50803_111987,GL50803_135725	1	3	1
	GL50803_27364	1	3	2
	GL50803_2013	1	0	3
	GL50803_2010	1	0	0
	GL50803_15090	1	0	2
	GL50803_16596	1	0	1
	GL50803_112018,GL50803_114043	1	0	1
	GL50803_15515	1	0	1
	GL50803_24979	1	0	3
	GL50803_11885	1	3	0
	GL50803_10324	1	0	3
	GL50803_16037	1	0	0
	GL50803_15442	1	0	0
	GL50803_16958	1	0	1
	GL50803_2483	1	5	1
	GL50803_14400	1	0	1
	GL50803_17091	1	0	2
	GL50803_5258	1	0	1
	GL50803_32697	1	0	1
	GL50803_112295	1	3	0
	GL50803_15078	1	5	0
	GL50803_86444	1	3	1
	GL50803_21603	1	0	3
	GL50803_5768	1	0	4
	GL50803_92134	1	0	1
	GL50803_28657	1	8	1
	GL50803_91911	1	0	1
	GL50803_8209	1	0	0
	GL50803_35180	1	0	0
	GL50803_5615	1	0	1
	GL50803_26988	1	0	1
	GL50803_6367	1	3	0
	GL50803_100987	1	0	1
	GL50803_27701	1	5	0
	GL50803_32730	1	3	0
	GL50803_16380	1	0	4
	GL50803_14457	1	3	2
	GL50803_22504	1	0	3
	GL50803_21662	1	0	1
	GL50803_31671	1	3	0
	GL50803_5158	1	3	0
	GL50803_14318	1	0	0
	GL50803_100955	1	0	2
	GL50803_6509	1	0	1
	GL50803_34094	1	3	0
	GL50803_3291	1	5	0
	GL50803_6680	1	0	1
	GL50803_9573	1	0	2
	GL50803_4239	1	5	0
	GL50803_4597	1	3	0
	GL50803_17354	1	3	0
	GL50803_101496,GL50803_101010	1	0	3
	GL50803_16429	1	0	1
	sp|CO5_HUMAN|	1	0	0
	GL50803_95898	1	0	1
	GL50803_5879	1	0	1
	GL50803_15930	1	0	1
	GL50803_8148	1	0	0
	GL50803_137755	1	0	0
	GL50803_8358	1	3	1
	GL50803_16707	1	0	1
	GL50803_3475	1	0	0
	GL50803_14621	1	0	1
	GL50803_25205	1	0	0
	GL50803_12800	1	0	1
	GL50803_16054	1	0	0
	GL50803_114535	1	0	2
	GL50803_112432,GL50803_137715	1	0	1
	GL50803_7192	1	0	0
	GL50803_114674	1	0	0
	GL50803_13720	1	0	1
	GL50803_137725	1	3	0
	GL50803_96818	1	0	1
	GL50803_15196	1	3	0
	GL50803_17362	1	0	0
	GL50803_6177	1	10	3
	GL50803_94762	1	0	0
	GL50803_20551	1	0	1
	GL50803_8691	1	3	0
	GL50803_2933	1	5	1
	GL50803_5533	1	0	2
	GL50803_16315	1	0	1
	GL50803_6417	1	3	0
	GL50803_11319	1	3	0
	GL50803_9133	1	0	0
	GL50803_9134	1	0	1
	GL50803_25011	1	0	1
	GL50803_17205	1	0	0
	GL50803_9210	1	0	0
	GL50803_11177	1	0	0
	GL50803_40995	1	0	1
	GL50803_16985	1	0	2
	GL50803_12163	1	0	1
	GL50803_14641	1	0	1
	GL50803_2796	1	0	3
	GL50803_29796	1	3	1
	GL50803_7343	1	3	0
	GL50803_7570	1	3	0
	GL50803_9274	1	0	0
	GL50803_16550	1	0	1
	GL50803_30645	1	0	0
	GL50803_13604	1	3	0
	GL50803_9912	1	0	1
	GL50803_113865	1	3	2
	GL50803_14317	1	0	0
	GL50803_89730	1	0	0
	GL50803_8731	1	0	0
	GL50803_14275	1	3	0
	GL50803_1649	1	5	0
	GL50803_134441,GL50803_134442	1	3	1
	GL50803_100845	1	0	1
	GL50803_14546	1	0	1
	GL50803_6469	1	0	3
	GL50803_7421	1	0	1
	GL50803_14545	1	0	1
	GL50803_11649	1	0	1
	GL50803_15081	1	0	0
	GL50803_6731	1	0	0
	GL50803_112828,GL50803_114042	1	0	1
	GL50803_33985	1	0	0
	GL50803_4017	1	0	1
	GL50803_6262	1	0	1
	GL50803_6735	1	0	0
	GL50803_21398	1	0	0
	GL50803_9353	1	3	0
	GL50803_20307	1	0	4
	GL50803_42377	1	0	0
	GL50803_16934	1	0	1
	GL50803_114921	1	0	1
	GL50803_14104	1	0	0
	GL50803_4257	1	5	1
	GL50803_94322	1	0	1
	GL50803_17013	1	0	1
	GL50803_16642	1	0	1
	GL50803_12885	1	5	0
	GL50803_112831,GL50803_113656,GL50803_114773,GL50803_114915	1	0	2
	GL50803_8037	1	0	1
	GL50803_24485	1	0	4
	sp|CASB_BOVIN|	1	5	0
	GL50803_16436	1	0	0
	GL50803_16607	1	0	1
	GL50803_3490	1	0	1
	GL50803_3564	1	0	1
	GL50803_17262	1	0	0
	GL50803_13652	1	0	1
	GL50803_17260	1	0	0
	GL50803_3677,GL50803_16479	1	0	1
	GL50803_8074	1	5	0
	GL50803_96537	1	0	2
	GL50803_5522	1	0	1
	GL50803_37452	1	0	1
	GL50803_23897	1	0	0
	GL50803_112729	1	0	0
	GL50803_2970	1	8	2
	GL50803_14921	1	0	1
	GL50803_14299	1	3	0
	GL50803_7865	1	0	2
	GL50803_10450	1	0	1
	GL50803_95786	1	0	0
	GL50803_5435	1	3	0
	GL50803_16894	1	0	2
	GL50803_4631	1	0	1
	GL50803_14413	1	0	1
	GL50803_17624	1	0	1
	GL50803_11342	1	0	5
	GL50803_16332	1	0	1
	GL50803_15120	1	0	1
	GL50803_6344	1	0	2
	GL50803_7721	1	0	0
	GL50803_7723	1	0	3
	GL50803_11713	1	3	0
	GL50803_14345	1	3	1
	GL50803_11716	1	0	1
	GL50803_4369	1	0	1
	GL50803_14850	1	0	1
	GL50803_36515	1	0	0
	GL50803_103992	1	0	0
	GL50803_15514	1	0	1
	GL50803_7909	1	8	0
	GL50803_17374	1	0	1
	sp|TRFE_HUMAN|	1	3	0
	GL50803_19378	1	8	2
	GL50803_10303	1	0	0
	GL50803_13825	1	0	1
	GL50803_5661	1	3	0
	GL50803_112870	1	0	1
	GL50803_108654	1	3	0
	GL50803_7350	1	0	2
	GL50803_32958	1	0	1
	GL50803_14857	1	0	0
	GL50803_6592	1	0	2
	GL50803_13606	1	0	0
	GL50803_13851	1	0	1
	GL50803_13393	1	3	0
	GL50803_6185	1	8	0
	GL50803_14661	1	0	3
	GL50803_14456	1	0	1
	GL50803_91220	1	0	0

## Sheet: 8h encyst #2
	Fasta ID	NumSeq	SC_Norm_WT	SC_Norm_OSRac
	GL50803_137716	151	2753	305
	GL50803_94440	98	14	235
	GL50803_100906	72	14	146
	GL50803_10167	68	187	186
	GL50803_93736	67	0	174
	GL50803_17478	65	0	182
	GL50803_103059	65	55	175
	GL50803_17121	64	678	395
	GL50803_113677	63	249	70
	GL50803_40496	63	0	140
	GL50803_102108	63	111	308
	GL50803_9413	60	166	474
	GL50803_113892	59	42	370
	GL50803_16804	57	55	146
	GL50803_14373	55	602	246
	GL50803_88765	55	408	324
	GL50803_92246	53	0	217
	GL50803_17265	53	69	120
	GL50803_21118	51	48	309
	GL50803_41212	50	353	15
	GL50803_16745	49	553	53
	GL50803_16867	48	97	186
	sp|ALBU_BOVIN|	45	2698	7
	GL50803_17230	44	166	200
	GL50803_113722	44	0	135
	GL50803_88082	41	14	204
	GL50803_114609	41	145	35
	GL50803_93275	40	14	63
	GL50803_9909	40	28	35
	GL50803_16343	40	145	23
	GL50803_9062	40	55	272
	GL50803_93358	40	380	87
	GL50803_4812	40	311	199
	GL50803_9183	39	7	50
	GL50803_8496	39	55	316
	GL50803_86676	39	69	207
	GL50803_87039	39	0	90
	sp|K2C1_HUMAN|	38	1017	67
	GL50803_11953	38	21	177
	GL50803_39312	37	0	74
	GL50803_11654	37	339	230
	GL50803_17570	37	83	32
	GL50803_21505	37	55	97
	GL50803_21628	36	187	132
	GL50803_112103	35	83	5
	GL50803_101138	35	0	62
	GL50803_112304,GL50803_112312	35	131	89
	GL50803_114787	34	284	185
	GL50803_10885	34	270	24
	GL50803_9593	33	21	175
	GL50803_17063	33	21	13
	GL50803_27925	32	42	26
	GL50803_9719	32	69	251
	GL50803_16353	32	14	184
	GL50803_13475	31	332	24
	GL50803_10311	31	214	27
	GL50803_15591	31	35	25
	GL50803_7796	30	90	162
	GL50803_103373	30	173	158
	GL50803_32999	30	62	72
	GL50803_15567	29	0	224
	GL50803_111950	29	0	47
	GL50803_23833	29	48	118
	GL50803_115052	28	7	85
	GL50803_114776	28	28	96
	sp|K1C9_HUMAN|	28	512	25
	sp|K1C10_HUMAN|	28	892	45
	GL50803_32509	28	14	88
	GL50803_136021,GL50803_101291,GL50803_136020	27	104	122
	GL50803_96670	27	35	72
	GL50803_16525	27	111	62
	GL50803_21411	27	0	71
	sp|K22E_HUMAN|	27	664	35
	GL50803_115478,GL50803_115479	26	28	41
	GL50803_27310	26	0	0
	GL50803_101212	26	0	95
	GL50803_13864	26	62	55
	GL50803_101810	25	0	62
	GL50803_14058	25	7	59
	GL50803_21423	25	0	59
	GL50803_17105	25	0	38
	GL50803_14200	25	48	94
	GL50803_14859	25	0	7
	GL50803_94287	25	0	54
	GL50803_86511	24	83	8
	GL50803_5603	24	35	90
	GL50803_14856	24	14	77
	GL50803_16425	24	0	67
	GL50803_96732	24	7	67
	GL50803_10521	24	42	98
	GL50803_7439	23	21	39
	GL50803_9861	23	270	66
	GL50803_10577	23	14	92
	GL50803_9515	23	14	32
	GL50803_17249	23	62	22
	GL50803_17327	23	131	166
	GL50803_17411	22	7	37
	GL50803_15409	22	263	84
	GL50803_11390	22	21	112
	GL50803_15213	22	21	129
	GL50803_102101	22	28	47
	GL50803_7999	22	69	66
	GL50803_101278	22	0	0
	GL50803_6226	22	0	6
	GL50803_9808	22	28	111
	GL50803_9751	21	35	116
	GL50803_12150	21	0	0
	GL50803_15054	21	0	22
	GL50803_32658	21	0	65
	GL50803_112846	21	14	49
	GL50803_112079,GL50803_103676	21	69	73
	GL50803_11118	21	97	19
	GL50803_17243	21	0	27
	GL50803_14620	21	83	144
	GL50803_21444	20	0	5
	GL50803_4767	20	0	153
	GL50803_9558	20	55	128
	GL50803_17395	20	35	55
	GL50803_12102	20	180	38
	GL50803_5809	20	0	78
	GL50803_16592	20	14	41
	GL50803_33769	20	214	16
	GL50803_7130	19	7	51
	GL50803_16916	19	0	41
	GL50803_11359	19	21	104
	GL50803_16124	19	28	23
	GL50803_16453	19	48	3
	GL50803_14521	19	277	114
	GL50803_8855	19	35	53
	GL50803_91919	19	0	45
	GL50803_7287	19	28	87
	GL50803_15411	19	83	58
	GL50803_98054	19	111	56
	GL50803_6687	19	0	7
	GL50803_32399	19	14	109
	GL50803_17244	19	76	67
	GL50803_16824	18	14	40
	GL50803_14071	18	0	41
	GL50803_114777	18	7	54
	GL50803_15334	18	0	35
	GL50803_17153	18	346	53
	GL50803_30476	18	0	92
	GL50803_15832	18	76	23
	GL50803_13608	18	14	14
	GL50803_16125	18	14	3
	GL50803_16679	18	7	63
	GL50803_4410	18	28	92
	GL50803_16076	17	277	105
	GL50803_103285	17	0	39
	GL50803_17482	17	14	18
	GL50803_6617	17	62	133
	GL50803_5744	17	7	89
	GL50803_11397	17	14	5
	GL50803_6430	17	180	26
	GL50803_11992	17	0	5
	GL50803_14963	17	7	0
	GL50803_5942	17	69	18
	GL50803_11043	17	21	2
	GL50803_112076	17	0	7
	GL50803_5359	17	28	61
	GL50803_21943	17	28	55
	GL50803_32778	17	35	26
	GL50803_10778	17	0	89
	GL50803_14285	17	7	2
	GL50803_16412	17	0	1
	GL50803_3342	17	0	50
	GL50803_112681	17	28	48
	GL50803_15410	17	97	56
	GL50803_91643	17	7	27
	GL50803_16390	17	0	5
	GL50803_16265	17	55	69
	GL50803_10358	17	0	0
	GL50803_7532	16	0	9
	GL50803_113133	16	28	49
	GL50803_8464	16	0	72
	GL50803_14235	16	0	50
	GL50803_113021	16	48	23
	GL50803_12109	16	0	100
	GL50803_94117	16	0	3
	GL50803_10231	16	0	21
	GL50803_13922	16	7	35
	GL50803_15097	16	62	62
	GL50803_137753	16	0	25
	GL50803_9503	16	7	95
	GL50803_12216	16	0	48
	GL50803_17060	16	14	1
	GL50803_12108	16	0	2
	GL50803_26364	16	21	61
	GL50803_93002	16	7	22
	GL50803_9030	16	118	26
	GL50803_8426	16	0	27
	GL50803_15988	16	14	66
	GL50803_16667	16	14	3
	GL50803_8702	16	7	61
	GL50803_112258	15	0	30
	GL50803_6917	15	48	49
	GL50803_16507	15	0	65
	GL50803_9704	15	0	1
	GL50803_15983	15	0	14
	GL50803_8978	15	90	16
	GL50803_23888	15	0	55
	GL50803_90872	15	7	0
	GL50803_33660	15	7	32
	GL50803_17342	15	0	43
	GL50803_88581	15	21	82
	GL50803_17054	15	14	45
	GL50803_15048	15	0	2
	GL50803_8118	15	35	76
	GL50803_5795	15	14	50
	GL50803_9825	15	0	17
	GL50803_13584	15	97	17
	GL50803_16636	15	55	96
	GL50803_24842	15	0	21
	GL50803_33862	14	28	30
	GL50803_10538	14	0	29
	GL50803_16202	14	0	40
	GL50803_15317	14	48	25
	GL50803_8217	14	0	35
	GL50803_17547	14	131	72
	GL50803_8805	14	0	13
	GL50803_16720	14	14	38
	GL50803_13998	14	0	0
	GL50803_9489	14	14	90
	GL50803_17251	14	0	29
	GL50803_15148	14	7	45
	GL50803_16532	14	0	19
	GL50803_14568	14	0	87
	GL50803_16889	13	55	19
	GL50803_17430	13	28	9
	GL50803_8854	13	21	19
	GL50803_16653	13	0	31
	GL50803_9780	13	35	96
	GL50803_24372	13	0	58
	GL50803_2562	13	0	42
	GL50803_137617	13	228	0
	GL50803_14758	13	0	53
	GL50803_112978	13	0	14
	GL50803_16356	13	0	46
	GL50803_8745	13	0	16
	GL50803_15251	13	194	53
	GL50803_17055	13	0	3
	GL50803_16801	13	0	42
	GL50803_14242	13	0	23
	GL50803_86593	13	0	27
	GL50803_22543	13	21	5
	GL50803_10255	13	0	6
	GL50803_23389	13	0	34
	GL50803_8682	13	0	0
	GL50803_7309	13	0	39
	GL50803_21474	12	0	9
	GL50803_92223	12	7	25
	GL50803_91324	12	0	11
	GL50803_112063	12	7	41
	GL50803_102023	12	0	0
	GL50803_9779	12	21	1
	GL50803_93548	12	14	33
	GL50803_15383	12	138	30
	GL50803_8822	12	0	0
	GL50803_8826	12	0	1
	GL50803_137712	12	0	16
	GL50803_16549	12	7	23
	GL50803_96399	12	0	33
	GL50803_15063	12	0	50
	GL50803_32571	12	21	56
	GL50803_19436	12	42	38
	GL50803_15204	12	7	55
	GL50803_14551	12	14	51
	GL50803_33218	12	7	10
	GL50803_9115	12	0	1
	GL50803_114497	12	0	30
	GL50803_91480	12	0	31
	GL50803_24537	12	35	0
	GL50803_16368	12	0	30
	GL50803_15214	12	0	33
	GL50803_35180	12	0	15
	GL50803_16513	12	0	32
	GL50803_11247	12	69	24
	GL50803_103125	12	0	30
	GL50803_11684	12	0	27
	GL50803_17254	12	62	1
	GL50803_137613	12	0	56
	GL50803_16660	12	0	19
	GL50803_16310	12	48	19
	GL50803_15954	12	0	55
	GL50803_33989	12	0	38
	GL50803_114498	12	0	29
	GL50803_42285	12	0	23
	GL50803_17332	11	14	25
	GL50803_15869	11	7	3
	GL50803_11720	11	7	27
	sp|TRYP_PIG|	11	256	31
	GL50803_97219	11	90	18
	GL50803_16547	11	14	17
	GL50803_113143	11	0	14
	GL50803_4266	11	0	18
	GL50803_8152	11	0	30
	GL50803_1345	11	145	40
	GL50803_16483	11	14	50
	GL50803_9287	11	0	21
	GL50803_15551	11	28	42
	GL50803_16768	11	0	8
	GL50803_4627	11	0	23
	GL50803_13766	11	14	18
	GL50803_3331	11	14	0
	GL50803_4197	11	7	9
	GL50803_17106	11	0	15
	GL50803_7244	11	76	86
	GL50803_13382	11	0	30
	GL50803_7242	11	0	38
	GL50803_4547	11	42	45
	GL50803_15106	11	0	23
	GL50803_17090	11	90	2
	GL50803_2549	11	0	27
	GL50803_7588	11	35	3
	GL50803_12139	11	0	9
	GL50803_17429	11	0	35
	GL50803_17565	11	7	21
	GL50803_16595	11	21	7
	GL50803_94463	11	48	17
	GL50803_17246	11	0	40
	GL50803_13500	11	0	7
	GL50803_8462	11	69	22
	GL50803_17109	11	0	18
	GL50803_7878	11	35	37
	GL50803_112408	11	0	34
	GL50803_91761	11	0	21
	GL50803_16387	11	62	45
	GL50803_14702	11	21	7
	GL50803_114671	11	0	15
	GL50803_7444	11	7	1
	GL50803_86681	11	21	3
	GL50803_17056	11	0	58
	GL50803_101594	11	7	17
	GL50803_10822	11	48	9
	GL50803_11683	11	97	69
	GL50803_14650	11	0	23
	GL50803_7126	11	0	64
	GL50803_17551	11	7	5
	GL50803_12981	11	14	26
	GL50803_104994	11	28	53
	GL50803_9060	10	0	33
	GL50803_10870	10	21	0
	GL50803_22808	10	14	10
	GL50803_15247	10	0	1
	GL50803_14403	10	0	39
	GL50803_137703	10	0	23
	GL50803_101955	10	0	25
	GL50803_112518	10	7	6
	GL50803_10429	10	0	3
	GL50803_17385	10	0	32
	GL50803_3593	10	7	18
	GL50803_29147	10	14	55
	GL50803_16431	10	62	34
	GL50803_8407	10	0	0
	GL50803_3822	10	0	0
	GL50803_14938	10	7	41
	GL50803_113284	10	0	17
	GL50803_14993	10	0	0
	GL50803_16086	10	42	25
	GL50803_7031	10	7	5
	GL50803_8227	10	0	30
	GL50803_15215	10	0	23
	GL50803_11309	10	0	22
	GL50803_113553	10	0	1
	GL50803_94224	10	7	42
	GL50803_10428	10	42	22
	GL50803_16371	10	7	2
	GL50803_103713	10	0	23
	GL50803_137685	10	21	49
	GL50803_6170	10	7	38
	GL50803_6886	10	0	5
	GL50803_14827	10	7	38
	GL50803_3896	10	28	50
	GL50803_9741	10	0	15
	GL50803_15520	10	35	25
	GL50803_7870	10	62	21
	GL50803_103709	10	0	3
	GL50803_16363	10	28	8
	GL50803_7204	10	83	25
	GL50803_87422	10	0	16
	GL50803_4883	10	0	17
	GL50803_16342	10	0	6
	GL50803_14699	10	55	56
	GL50803_15156	10	0	27
	GL50803_13561	10	131	21
	GL50803_7195	10	0	1
	GL50803_90434	10	0	9
	GL50803_3206	10	0	7
	GL50803_17304	10	7	38
	GL50803_13452	9	0	0
	GL50803_8377	9	7	48
	GL50803_10091	9	76	33
	GL50803_8916	9	0	33
	GL50803_14800	9	0	31
	GL50803_17223	9	0	24
	GL50803_11380	9	7	18
	GL50803_15823	9	0	2
	GL50803_16721	9	0	23
	GL50803_113622	9	0	2
	GL50803_33166	9	21	7
	GL50803_15454	9	0	15
	GL50803_16829	9	0	39
	GL50803_17224	9	0	21
	GL50803_2107	9	0	16
	GL50803_34179	9	0	9
	GL50803_9827	9	14	6
	GL50803_14689	9	0	21
	GL50803_7233	9	0	10
	GL50803_16443	9	0	1
	GL50803_14614	9	14	2
	GL50803_101501	9	0	0
	GL50803_16376	9	0	5
	GL50803_14490	9	7	48
	GL50803_9296	9	0	55
	GL50803_121046,GL50803_121045	9	180	49
	GL50803_10661	9	0	1
	GL50803_18470	9	0	26
	GL50803_86680	9	0	15
	GL50803_14712	9	0	15
	GL50803_100864	9	0	29
	GL50803_15398	9	21	18
	GL50803_28379	9	0	14
	GL50803_14460	9	0	3
	GL50803_23017	9	0	14
	GL50803_16588	9	125	25
	GL50803_5927	9	0	13
	GL50803_13273	9	0	19
	GL50803_6464	9	0	5
	GL50803_16652	9	62	53
	GL50803_96460	9	0	11
	GL50803_17053	9	7	0
	GL50803_15522	9	0	32
	sp|ALBU_HUMAN|	9	346	1
	GL50803_101074	8	173	0
	GL50803_9750	8	0	5
	GL50803_29490	8	7	8
	GL50803_9803	8	7	0
	GL50803_16993	8	21	1
	GL50803_111869	8	0	25
	GL50803_93938	8	0	0
	GL50803_14961	8	0	7
	GL50803_24425	8	0	14
	GL50803_16567	8	0	5
	GL50803_7524	8	0	19
	GL50803_7306	8	55	19
	GL50803_5810	8	0	1
	GL50803_17432	8	7	2
	GL50803_16404	8	28	97
	GL50803_11100	8	0	14
	GL50803_3643	8	0	0
	GL50803_135231,GL50803_14212	8	83	18
	GL50803_14843	8	7	22
	GL50803_3409	8	0	3
	GL50803_14329	8	42	26
	GL50803_1695	8	0	57
	GL50803_13329	8	48	41
	GL50803_7375	8	0	6
	GL50803_17143	8	0	3
	GL50803_31978	8	0	16
	GL50803_15987	8	0	23
	GL50803_6633	8	0	0
	GL50803_103454	8	0	23
	GL50803_7953	8	14	45
	GL50803_10019	8	0	21
	GL50803_7590	8	14	19
	GL50803_8917	8	7	19
	GL50803_40831	8	0	6
	GL50803_11125	8	0	64
	GL50803_95593	8	0	8
	GL50803_16067	8	0	3
	GL50803_28699	8	14	30
	GL50803_9077	8	0	16
	GL50803_16709	8	0	11
	GL50803_7259	8	35	32
	GL50803_5333	8	35	14
	GL50803_14895	8	0	3
	GL50803_16321	8	0	14
	GL50803_15076	8	0	30
	GL50803_10221	8	0	38
	GL50803_33689	8	0	0
	GL50803_95192	8	14	16
	GL50803_86821	8	7	19
	GL50803_11950	8	55	24
	GL50803_16237	8	0	9
	GL50803_93551	8	0	2
	GL50803_16928	8	0	25
	GL50803_15483	8	42	30
	GL50803_14346	8	0	13
	GL50803_5294	8	0	2
	GL50803_17627	8	0	15
	GL50803_93294	8	62	14
	GL50803_8172	7	7	9
	GL50803_15304	7	0	14
	GL50803_6939	7	14	8
	GL50803_4259	7	42	16
	GL50803_94478	7	0	8
	GL50803_5346	7	0	2
	GL50803_29487	7	0	15
	GL50803_14915	7	0	23
	GL50803_10969	7	0	2
	GL50803_22855	7	21	0
	GL50803_16969	7	0	0
	GL50803_40244	7	0	19
	GL50803_15297	7	0	0
	GL50803_17192	7	0	10
	GL50803_3910	7	0	0
	GL50803_4149	7	0	0
	GL50803_16574	7	0	11
	GL50803_7766	7	7	3
	GL50803_14497	7	7	1
	GL50803_137695	7	0	5
	GL50803_16375	7	0	1
	GL50803_15104	7	0	21
	GL50803_8064	7	7	10
	GL50803_102813	7	7	0
	GL50803_17255	7	0	16
	GL50803_8468	7	0	29
	GL50803_4507	7	0	3
	GL50803_16504	7	21	2
	GL50803_15099	7	0	0
	GL50803_10698	7	21	16
	GL50803_16902	7	0	13
	GL50803_7323	7	0	19
	GL50803_17005	7	0	9
	GL50803_7789	7	0	22
	GL50803_16044	7	0	14
	GL50803_10570	7	55	13
	GL50803_4652	7	14	33
	GL50803_5649	7	0	2
	GL50803_14584	7	21	9
	GL50803_15376	7	0	8
	GL50803_13747	7	0	26
	GL50803_11775	7	0	7
	GL50803_7569	7	0	30
	GL50803_10919	7	21	11
	GL50803_87677	7	0	1
	GL50803_9058	7	0	5
	GL50803_135003,GL50803_135002,GL50803_135001	7	7	31
	GL50803_12162	7	14	0
	GL50803_8174	7	0	0
	GL50803_16575	7	0	10
	GL50803_13528	7	0	6
	GL50803_29327	7	0	6
	GL50803_15228	7	0	40
	GL50803_22291	7	7	15
	GL50803_17352	7	0	23
	GL50803_13825	7	0	7
	GL50803_11613	6	0	25
	GL50803_16298	6	0	7
	GL50803_4349	6	14	7
	GL50803_11486	6	7	0
	GL50803_5947	6	69	15
	GL50803_12999	6	0	29
	GL50803_17155	6	0	9
	GL50803_5883	6	0	6
	GL50803_16433	6	7	25
	GL50803_16795	6	0	13
	GL50803_9348	6	0	0
	GL50803_16460	6	0	1
	GL50803_25238	6	0	11
	GL50803_16766	6	0	1
	GL50803_28954	6	0	24
	GL50803_16929	6	0	2
	sp|HBB_HUMAN|	6	90	1
	GL50803_14322	6	0	15
	GL50803_91252	6	0	11
	GL50803_5845	6	7	15
	GL50803_14669	6	0	24
	GL50803_5010	6	0	8
	GL50803_16717	6	0	2
	GL50803_12057	6	0	5
	GL50803_17558	6	0	6
	GL50803_14019	6	28	10
	GL50803_16518	6	0	8
	GL50803_113024	6	0	29
	GL50803_21897	6	0	9
	GL50803_113554	6	0	7
	GL50803_24662	6	21	2
	GL50803_10971	6	0	11
	GL50803_112801	6	138	1
	GL50803_15154	6	0	14
	GL50803_5784	6	0	16
	GL50803_137618	6	55	1
	GL50803_14633	6	0	17
	GL50803_104173	6	0	3
	GL50803_87058	6	0	0
	GL50803_2101	6	0	0
	GL50803_113365	6	0	1
	GL50803_13000	6	0	23
	GL50803_16659	6	0	6
	GL50803_16573	6	0	39
	GL50803_4383	6	0	0
	GL50803_16364	6	0	3
	GL50803_37985	6	0	9
	GL50803_8429	6	0	16
	GL50803_112557	6	0	5
	GL50803_91056	6	0	0
	GL50803_9196	6	0	6
	GL50803_10181	6	0	13
	GL50803_104685	6	55	25
	GL50803_14049	6	0	19
	GL50803_14971	6	0	0
	GL50803_6022	6	0	15
	GL50803_3042	6	0	7
	GL50803_102034	6	0	2
	GL50803_16318	6	7	11
	GL50803_3861	6	7	1
	GL50803_137726	6	0	9
	GL50803_12116	6	0	11
	GL50803_114246	6	0	0
	GL50803_16734	6	0	7
	GL50803_17216	6	0	13
	GL50803_4602	6	0	29
	GL50803_17283	6	0	6
	GL50803_86761	6	0	1
	GL50803_17448	6	0	3
	GL50803_15260	6	7	22
	GL50803_16279	6	0	7
	GL50803_15046	6	35	17
	GL50803_11220	6	0	15
	GL50803_6563	6	0	0
	GL50803_10623	6	0	0
	GL50803_17163	6	21	1
	GL50803_137641	6	0	14
	GL50803_17617	6	7	18
	GL50803_23552	6	0	16
	GL50803_91398	6	0	15
	GL50803_8444	6	14	14
	GL50803_23185	6	0	2
	GL50803_17568	6	0	0
	GL50803_6896	6	0	0
	GL50803_9824	6	14	1
	GL50803_13007	6	0	10
	GL50803_103878	6	0	7
	GL50803_11434	6	0	5
	GL50803_6671	6	21	8
	GL50803_22850	6	0	0
	GL50803_7260	6	0	0
	GL50803_10856	6	14	11
	GL50803_14622	6	28	16
	GL50803_89347	6	0	2
	GL50803_10802	6	0	14
	GL50803_22454	6	0	30
	GL50803_6133	6	48	17
	GL50803_8360	6	7	2
	GL50803_8382	6	0	25
	GL50803_9848	6	0	26
	GL50803_11540	6	28	25
	GL50803_21331	6	0	3
	GL50803_16779	6	0	10
	GL50803_16312	6	0	1
	GL50803_8445	6	0	0
	GL50803_15995	5	0	3
	GL50803_6184	5	0	0
	GL50803_16963	5	0	5
	GL50803_101534	5	0	0
	GL50803_23004	5	28	5
	GL50803_13550	5	0	13
	GL50803_93011	5	14	3
	GL50803_24279	5	0	9
	GL50803_5867	5	0	3
	GL50803_5000	5	0	13
	GL50803_10843	5	0	3
	GL50803_24321	5	0	0
	GL50803_10675	5	0	14
	GL50803_3256	5	0	9
	GL50803_4255	5	0	23
	GL50803_6744	5	48	6
	GL50803_14670	5	21	15
	GL50803_14404	5	0	0
	GL50803_4026	5	0	10
	GL50803_16328	5	14	0
	GL50803_16773	5	0	10
	GL50803_14045	5	0	2
	GL50803_17483	5	0	8
	GL50803_6835	5	14	6
	GL50803_13227	5	0	1
	GL50803_17082	5	14	10
	GL50803_16967	5	0	0
	GL50803_15427	5	48	3
	GL50803_4838	5	0	3
	GL50803_16220	5	0	0
	GL50803_113673	5	0	10
	GL50803_92132	5	0	2
	GL50803_16200	5	0	5
	GL50803_16521	5	0	0
	GL50803_87817	5	0	2
	GL50803_16426	5	0	10
	GL50803_17165	5	0	15
	GL50803_87446	5	0	16
	GL50803_13272	5	0	0
	GL50803_10825	5	0	9
	GL50803_7537	5	0	6
	GL50803_137754	5	0	0
	GL50803_17161	5	0	22
	GL50803_3595	5	28	3
	GL50803_11640	5	0	11
	GL50803_7520	5	0	10
	GL50803_17097	5	0	2
	GL50803_34684	5	0	0
	GL50803_9007	5	0	7
	GL50803_16924	5	14	1
	GL50803_96264	5	0	8
	GL50803_16906	5	0	26
	GL50803_41512	5	0	7
	GL50803_12949	5	0	0
	GL50803_14321	5	14	9
	GL50803_10608	5	0	8
	GL50803_42357	5	0	7
	GL50803_32681	5	0	6
	GL50803_114885	5	0	6
	GL50803_5188	5	0	1
	GL50803_10370	5	0	2
	GL50803_16979	5	0	26
	GL50803_15538	5	0	7
	GL50803_21803	5	0	8
	GL50803_103855	5	0	16
	GL50803_32312	5	0	1
	GL50803_15495	5	0	0
	GL50803_15035	5	0	14
	GL50803_14796	5	0	8
	GL50803_41467	5	0	5
	GL50803_7207	5	0	6
	GL50803_2452	5	0	0
	GL50803_104150	5	0	5
	GL50803_14469	5	7	17
	GL50803_10219	5	0	1
	GL50803_14691	5	0	8
	GL50803_15428	5	0	6
	GL50803_4331	5	0	14
	GL50803_4365	5	0	1
	GL50803_16037	5	0	5
	GL50803_114462	5	0	3
	GL50803_15296	5	0	9
	GL50803_16729	5	0	5
	GL50803_91099	5	0	13
	GL50803_14458	5	21	39
	GL50803_17132	5	0	7
	GL50803_92498	5	0	9
	GL50803_9011	5	0	0
	GL50803_2198	5	0	0
	GL50803_7662	5	0	1
	GL50803_9327	5	21	1
	GL50803_93278	5	0	5
	GL50803_4044	5	0	9
	GL50803_7962	5	21	2
	GL50803_16707	5	0	6
	GL50803_15487	5	0	3
	GL50803_11301	5	0	0
	GL50803_101906	5	0	11
	GL50803_17362	5	0	3
	GL50803_14939	5	0	16
	GL50803_16317	5	0	1
	GL50803_9810	5	14	13
	GL50803_15985	5	0	17
	GL50803_14679	5	0	0
	GL50803_9134	5	0	3
	GL50803_111886	5	0	5
	GL50803_19003	5	0	24
	GL50803_16235	5	14	1
	GL50803_91476	5	0	5
	GL50803_5345	5	0	7
	GL50803_42377	5	0	10
	GL50803_113456	5	0	6
	GL50803_8528	5	7	0
	GL50803_3869	5	0	18
	GL50803_86440	5	0	13
	GL50803_4631	5	0	18
	GL50803_13268	5	35	67
	GL50803_17402	5	0	2
	GL50803_16332	5	0	0
	GL50803_14254	5	0	3
	GL50803_14345	5	0	0
	GL50803_13350	5	0	2
	GL50803_5785	5	7	14
	GL50803_16945	5	0	2
	GL50803_8001	5	0	8
	GL50803_14091	5	48	32
	GL50803_42442	4	0	8
	sp|K1C15_SHEEP|	4	173	3
	GL50803_15124	4	7	2
	GL50803_11364	4	0	0
	GL50803_14171	4	0	2
	GL50803_23357	4	0	7
	GL50803_96562	4	0	14
	GL50803_10196	4	14	0
	GL50803_12035	4	0	14
	GL50803_10813	4	0	13
	GL50803_15306	4	0	3
	GL50803_10073	4	0	6
	GL50803_16267	4	0	1
	GL50803_8903	4	7	0
	GL50803_13791	4	0	2
	GL50803_27896	4	0	3
	GL50803_8711	4	0	1
	GL50803_15368	4	0	3
	GL50803_22165	4	0	3
	GL50803_17464	4	0	18
	GL50803_6148	4	0	0
	GL50803_102248	4	0	1
	GL50803_16760	4	7	0
	GL50803_16568	4	0	0
	GL50803_9155	4	0	10
	GL50803_17550	4	0	0
	GL50803_94646	4	0	8
	GL50803_12105	4	7	1
	GL50803_7950	4	7	5
	GL50803_21942	4	0	6
	GL50803_94658	4	0	0
	GL50803_97072	4	0	7
	GL50803_8890	4	0	9
	GL50803_10232	4	0	0
	GL50803_7030	4	0	0
	GL50803_9079	4	0	11
	GL50803_96994	4	0	7
	GL50803_8726	4	7	0
	GL50803_10254	4	0	2
	GL50803_27059	4	0	0
	GL50803_14086	4	0	24
	GL50803_6283	4	0	0
	GL50803_9174	4	0	23
	GL50803_87926	4	0	5
	GL50803_11384	4	0	13
	GL50803_16495	4	0	24
	GL50803_13930	4	0	8
	GL50803_102978	4	0	13
	GL50803_9117	4	0	5
	GL50803_2777	4	0	9
	GL50803_4288	4	0	11
	GL50803_3678	4	0	7
	GL50803_14660	4	14	0
	GL50803_16914	4	0	5
	GL50803_3570	4	48	0
	GL50803_104250	4	0	0
	GL50803_16227	4	0	11
	GL50803_10705	4	0	5
	GL50803_15270	4	0	11
	GL50803_13127	4	0	3
	GL50803_9270	4	7	2
	GL50803_15478	4	0	5
	GL50803_90122	4	0	10
	GL50803_102728	4	0	3
	GL50803_92645	4	0	15
	GL50803_10762	4	0	2
	GL50803_16311	4	35	0
	GL50803_89050	4	0	6
	GL50803_103540,GL50803_15265	4	0	7
	GL50803_16498	4	0	0
	GL50803_5161	4	0	11
	GL50803_17536	4	0	0
	GL50803_14392	4	0	0
	GL50803_88245	4	0	7
	GL50803_86498	4	0	6
	GL50803_9088	4	0	0
	GL50803_7110	4	0	13
	GL50803_3977	4	0	8
	GL50803_6812	4	0	3
	GL50803_102438	4	0	6
	GL50803_94653	4	0	2
	GL50803_17465	4	0	7
	GL50803_114546	4	28	8
	GL50803_11448	4	0	3
	GL50803_21048	4	0	2
	GL50803_9098	4	0	3
	GL50803_15977	4	0	0
	GL50803_137713	4	0	5
	GL50803_4509	4	7	21
	GL50803_14277	4	0	3
	GL50803_14117	4	0	0
	GL50803_5593	4	7	15
	GL50803_11595	4	14	0
	GL50803_22204	4	0	6
	GL50803_17451	4	0	0
	GL50803_86683	4	7	2
	GL50803_10400	4	0	2
	GL50803_24880	4	0	9
	GL50803_21525	4	0	18
	GL50803_9038	4	0	1
	GL50803_111933,GL50803_111936	4	90	1
	GL50803_6413	4	0	10
	GL50803_2622	4	0	13
	GL50803_114307	4	0	3
	GL50803_15930	4	7	8
	GL50803_137603	4	14	9
	GL50803_10016	4	0	2
	GL50803_7896	4	0	2
	GL50803_87202	4	0	6
	GL50803_94762	4	0	9
	GL50803_17084	4	0	3
	GL50803_5949	4	0	8
	GL50803_8560	4	0	10
	GL50803_34701	4	0	2
	GL50803_5328	4	0	7
	GL50803_2864	4	0	13
	GL50803_16424	4	0	5
	GL50803_115572	4	0	6
	GL50803_17110	4	0	2
	GL50803_6171	4	0	1
	GL50803_16602	4	7	1
	GL50803_8140	4	0	1
	GL50803_13413	4	0	21
	GL50803_13283	4	0	23
	GL50803_14317	4	0	8
	GL50803_17520	4	0	1
	GL50803_86468	4	0	18
	GL50803_17313	4	0	3
	GL50803_8044	4	35	25
	GL50803_15062	4	0	0
	GL50803_7522	4	0	5
	GL50803_4270	4	0	22
	GL50803_4079	4	0	0
	GL50803_17315	4	0	6
	GL50803_17164	4	0	0
	GL50803_17406	4	0	5
	GL50803_17577	4	0	3
	GL50803_102722	4	0	0
	GL50803_96363	4	7	8
	GL50803_9865	4	0	3
	GL50803_9529	4	0	11
	GL50803_17102	3	0	1
	GL50803_23064	3	0	2
	GL50803_3470	3	0	9
	GL50803_5659	3	0	0
	GL50803_9008	3	0	0
	GL50803_4039	3	0	2
	GL50803_6332	3	0	3
	GL50803_6372	3	0	15
	GL50803_16256	3	0	5
	GL50803_17625	3	0	1
	GL50803_28549	3	7	21
	GL50803_16454	3	0	14
	GL50803_17574	3	0	2
	GL50803_40369	3	0	3
	GL50803_11311	3	0	2
	GL50803_14048	3	0	0
	GL50803_17328	3	0	8
	GL50803_2098	3	0	1
	GL50803_9121	3	0	1
	GL50803_14704	3	0	0
	GL50803_8960	3	0	9
	GL50803_9173	3	14	13
	GL50803_17347	3	0	3
	GL50803_6736	3	0	10
	GL50803_17495	3	7	0
	GL50803_8035	3	7	1
	GL50803_9376	3	0	0
	GL50803_40390	3	0	0
	GL50803_92760	3	0	0
	GL50803_4502	3	0	14
	GL50803_15936	3	0	1
	GL50803_6242	3	0	0
	GL50803_8260	3	0	0
	GL50803_40817	3	35	7
	GL50803_15531	3	14	0
	GL50803_8565	3	0	6
	GL50803_8471	3	0	9
	GL50803_9508	3	0	1
	GL50803_7873	3	0	15
	GL50803_115159	3	0	6
	GL50803_6404	3	0	1
	GL50803_16158	3	0	5
	GL50803_16975	3	0	2
	GL50803_17400	3	0	2
	GL50803_8350	3	0	3
	GL50803_14972	3	0	1
	GL50803_2925	3	0	8
	GL50803_6304	3	0	2
	GL50803_14017	3	0	5
	GL50803_17566	3	0	2
	GL50803_14897	3	0	1
	GL50803_5517	3	0	22
	GL50803_31295	3	0	5
	GL50803_5069	3	0	7
	GL50803_17367	3	0	19
	GL50803_5456	3	0	5
	GL50803_14095	3	0	5
	GL50803_6135	3	7	5
	GL50803_115571	3	0	5
	GL50803_15364	3	0	1
	GL50803_2833	3	0	3
	GL50803_7966	3	0	1
	GL50803_15216	3	0	2
	GL50803_13651	3	0	0
	GL50803_16365	3	7	3
	GL50803_112112	3	0	1
	GL50803_17157	3	0	7
	GL50803_14225	3	0	5
	GL50803_16326	3	0	1
	GL50803_15339	3	0	7
	GL50803_17563	3	0	0
	GL50803_16090	3	0	5
	GL50803_16670	3	0	6
	GL50803_15476	3	0	7
	GL50803_8253	3	0	9
	GL50803_35428	3	0	0
	GL50803_86855	3	0	0
	GL50803_7807	3	7	0
	GL50803_101168	3	0	0
	GL50803_4912	3	0	1
	GL50803_31998	3	0	5
	GL50803_2825	3	21	1
	GL50803_13943	3	0	0
	GL50803_36069	3	14	7
	GL50803_3007	3	0	0
	GL50803_10145	3	0	5
	GL50803_91374	3	0	0
	GL50803_90950	3	0	0
	GL50803_14787	3	0	0
	GL50803_33663	3	0	3
	GL50803_14934	3	0	1
	GL50803_103807	3	0	1
	GL50803_7760	3	0	0
	GL50803_13075	3	0	0
	GL50803_6535	3	0	10
	GL50803_16263	3	0	0
	GL50803_15413	3	0	14
	GL50803_480	3	0	0
	GL50803_13323	3	0	7
	GL50803_3062	3	0	7
	GL50803_14608	3	0	5
	GL50803_4152	3	0	26
	GL50803_42676	3	0	2
	GL50803_14434	3	0	0
	GL50803_90710	3	0	5
	GL50803_16793	3	0	5
	sp|HBA_HUMAN|	3	28	8
	GL50803_41451	3	0	3
	GL50803_13269	3	0	0
	GL50803_16114	3	21	6
	GL50803_6289	3	0	5
	GL50803_8692	3	0	0
	GL50803_9045	3	7	0
	GL50803_39587	3	0	1
	GL50803_13109	3	14	10
	GL50803_5881	3	0	1
	GL50803_10193	3	7	0
	GL50803_16888	3	0	6
	GL50803_15889	3	0	11
	GL50803_137680	3	0	8
	GL50803_16930	3	0	0
	GL50803_12941	3	0	6
	GL50803_39938	3	0	3
	GL50803_17472	3	0	2
	GL50803_23447	3	0	7
	GL50803_14475	3	0	0
	GL50803_86431	3	0	7
	GL50803_16630	3	0	5
	GL50803_7035	3	7	6
	GL50803_16675	3	0	3
	GL50803_11885	3	0	1
	GL50803_8608	3	0	5
	GL50803_8235	3	0	0
	GL50803_33685	3	0	8
	GL50803_1979	3	0	22
	GL50803_32697	3	0	0
	GL50803_94525	3	0	5
	GL50803_16370	3	0	3
	GL50803_5615	3	0	6
	GL50803_11299	3	0	8
	GL50803_10829,GL50803_8245	3	0	0
	GL50803_17130	3	0	3
	GL50803_2964	3	0	8
	GL50803_16839	3	0	1
	GL50803_95557	3	0	3
	GL50803_114626,GL50803_113531	3	0	5
	GL50803_5604	3	35	1
	GL50803_4597	3	0	0
	GL50803_135886,GL50803_135885	3	0	0
	GL50803_17354	3	0	0
	GL50803_14311	3	0	8
	GL50803_90044	3	0	2
	GL50803_16678	3	0	0
	GL50803_8963	3	0	9
	GL50803_3417	3	0	0
	GL50803_25205	3	0	10
	GL50803_7751	3	0	3
	GL50803_17506	3	0	6
	GL50803_16054	3	0	5
	GL50803_15240	3	0	6
	GL50803_5533	3	0	8
	GL50803_28962	3	0	3
	GL50803_14877	3	0	1
	GL50803_7351	3	7	10
	GL50803_15566	3	0	0
	GL50803_13316	3	0	13
	GL50803_13315	3	0	3
	GL50803_15603	3	0	1
	GL50803_14064	3	14	2
	GL50803_8125	3	0	1
	GL50803_40228	3	0	2
	GL50803_95254	3	0	6
	GL50803_15218	3	0	0
	GL50803_9658	3	0	6
	GL50803_8621	3	0	0
	GL50803_34093	3	14	1
	GL50803_14545	3	0	0
	GL50803_15081	3	0	5
	GL50803_98056	3	28	6
	GL50803_9363	3	0	2
	GL50803_21398	3	0	3
	GL50803_10038	3	0	1
	GL50803_20307	3	0	10
	GL50803_37488	3	0	2
	GL50803_9485	3	0	1
	GL50803_13603	3	0	9
	GL50803_9720	3	7	0
	GL50803_16299	3	0	6
	GL50803_9548	3	0	16
	GL50803_17427	3	0	11
	GL50803_22136	3	0	9
	GL50803_95787	3	0	0
	GL50803_7874	3	0	1
	GL50803_12223	3	0	0
	GL50803_13756	3	14	0
	GL50803_22677	3	0	0
	GL50803_5981	3	0	1
	GL50803_2053	3	0	0
	GL50803_7018	3	0	5
	GL50803_15514	3	0	0
	GL50803_1875	3	0	0
	GL50803_14581	3	0	2
	GL50803_10367	3	0	8
	GL50803_16222	3	0	8
	GL50803_27521,GL50803_14256	3	0	10
	GL50803_7134	3	0	5
	GL50803_7350	3	0	3
	GL50803_9870	3	0	0
	GL50803_10881	3	7	1
	GL50803_14606	3	7	11
	GL50803_9099	3	0	3
	GL50803_14456	3	0	0
	GL50803_12945	3	0	3
	GL50803_16167	2	0	6
	GL50803_17037	2	0	1
	GL50803_14593	2	0	0
	GL50803_12598	2	7	0
	GL50803_13220	2	0	2
	GL50803_8122	2	0	5
	GL50803_86934,GL50803_101307	2	0	0
	GL50803_115245	2	0	0
	GL50803_95064	2	0	0
	GL50803_103838	2	0	1
	GL50803_14433	2	0	1
	GL50803_3538	2	0	0
	GL50803_11638	2	0	1
	GL50803_6664	2	0	7
	GL50803_16272	2	0	3
	GL50803_17345	2	0	6
	GL50803_4248	2	0	2
	GL50803_40014	2	0	0
	GL50803_16887	2	0	1
	GL50803_27308	2	7	0
	GL50803_102542	2	7	0
	GL50803_33281	2	0	1
	GL50803_6377	2	0	0
	GL50803_88735	2	0	0
	GL50803_9349	2	0	0
	GL50803_17505	2	0	5
	GL50803_32676	2	0	3
	GL50803_15847	2	0	1
	GL50803_103783	2	0	0
	GL50803_14481	2	0	0
	GL50803_17299	2	0	0
	GL50803_8741	2	0	3
	GL50803_14270	2	0	5
	GL50803_16658	2	0	0
	GL50803_114192	2	0	1
	GL50803_16068	2	0	0
	GL50803_14994	2	0	7
	GL50803_103810	2	0	0
	GL50803_14916	2	0	1
	GL50803_14821	2	0	0
	GL50803_16731	2	7	0
	GL50803_42000	2	0	1
	GL50803_14628	2	0	0
	GL50803_7474	2	0	1
	GL50803_13904	2	0	0
	GL50803_113876	2	0	2
	GL50803_10780	2	14	11
	GL50803_13783	2	0	5
	GL50803_42008	2	7	0
	GL50803_114218	2	0	3
	GL50803_16718	2	0	2
	GL50803_12094	2	0	5
	GL50803_3420	2	0	2
	GL50803_115239	2	0	3
	GL50803_9707	2	0	0
	GL50803_15077	2	0	5
	GL50803_2812	2	0	1
	GL50803_13836	2	0	5
	GL50803_14375	2	0	0
	GL50803_94582	2	0	0
	GL50803_15450	2	0	2
	GL50803_17476	2	0	3
	GL50803_5874	2	0	2
	GL50803_7877	2	0	2
	GL50803_15397	2	0	0
	GL50803_8189	2	0	0
	GL50803_7655	2	0	3
	GL50803_5749	2	0	5
	GL50803_2555	2	0	6
	GL50803_87056	2	0	6
	GL50803_16840	2	0	3
	GL50803_6590	2	0	1
	GL50803_8512	2	0	2
	GL50803_17296	2	0	2
	GL50803_16966	2	0	0
	GL50803_3117	2	0	2
	GL50803_7578	2	0	1
	GL50803_14364	2	0	1
	GL50803_37907	2	7	2
	GL50803_2338	2	0	1
	GL50803_11165	2	0	3
	GL50803_13947	2	0	3
	GL50803_13622	2	0	2
	GL50803_6330	2	0	0
	GL50803_112787	2	0	1
	GL50803_16526	2	0	0
	GL50803_6492	2	0	1
	GL50803_16843	2	0	1
	GL50803_4959	2	7	1
	GL50803_8524	2	0	0
	GL50803_15956	2	0	0
	GL50803_95653	2	0	0
	GL50803_16715	2	0	1
	GL50803_137698	2	0	5
	GL50803_6082	2	0	1
	GL50803_13700	2	0	3
	GL50803_17471	2	0	2
	GL50803_15599	2	0	5
	GL50803_37161	2	0	3
	GL50803_28234	2	21	1
	GL50803_8228	2	0	0
	GL50803_17543	2	0	1
	GL50803_8145	2	0	5
	GL50803_15953	2	0	0
	GL50803_3531	2	0	0
	GL50803_9697	2	0	0
	GL50803_28433	2	0	23
	GL50803_137684	2	0	0
	GL50803_32815	2	0	7
	GL50803_3598	2	0	2
	GL50803_15472	2	0	0
	GL50803_16234	2	0	0
	GL50803_17139	2	0	2
	GL50803_137705	2	0	2
	GL50803_91348	2	0	0
	GL50803_113971	2	7	0
	GL50803_40521	2	0	0
	GL50803_17150	2	0	0
	GL50803_7414	2	0	2
	GL50803_16264	2	0	0
	GL50803_29140	2	0	3
	GL50803_94927	2	0	10
	GL50803_22385	2	0	3
	GL50803_15157	2	0	3
	GL50803_4595	2	0	0
	GL50803_15127	2	0	0
	GL50803_15347	2	0	1
	GL50803_15164	2	0	3
	GL50803_95530	2	0	2
	GL50803_15474	2	0	0
	GL50803_16135	2	0	2
	GL50803_2980	2	0	1
	GL50803_27878	2	0	5
	GL50803_14926	2	0	0
	GL50803_29307	2	0	0
	GL50803_3209	2	0	0
	GL50803_27735	2	35	0
	GL50803_15252	2	0	1
	GL50803_5375	2	0	2
	GL50803_86945	2	0	2
	GL50803_6928	2	0	2
	GL50803_13914	2	0	7
	GL50803_11354	2	0	0
	GL50803_15455	2	0	1
	GL50803_95908	2	0	3
	GL50803_3903	2	0	2
	GL50803_97130	2	0	2
	GL50803_17586	2	0	0
	GL50803_113252	2	7	0
	GL50803_9293	2	0	8
	GL50803_8160	2	0	13
	GL50803_5186	2	0	0
	GL50803_28477	2	0	0
	GL50803_9239	2	0	0
	GL50803_28888	2	0	2
	GL50803_95918	2	0	0
	GL50803_17276	2	0	1
	GL50803_17277	2	0	3
	GL50803_11749	2	0	7
	GL50803_26917	2	0	7
	GL50803_11321	2	0	2
	GL50803_115338,GL50803_115337	2	0	1
	GL50803_11772	2	0	2
	GL50803_16819	2	0	6
	GL50803_16948	2	7	0
	GL50803_12741	2	0	2
	GL50803_7791	2	0	1
	GL50803_88960	2	0	5
	GL50803_88888	2	0	2
	GL50803_92031	2	0	1
	GL50803_17320	2	0	0
	GL50803_12089	2	0	1
	GL50803_17499	2	0	0
	GL50803_10868	2	0	1
	GL50803_113219	2	0	0
	GL50803_16313	2	0	5
	GL50803_3493	2	0	1
	GL50803_10882	2	0	0
	GL50803_7422	2	0	0
	GL50803_5665	2	0	2
	GL50803_5892	2	0	0
	GL50803_15834	2	0	0
	GL50803_15144	2	0	0
	GL50803_300001	2	0	2
	GL50803_15145	2	0	1
	GL50803_13886	2	0	5
	GL50803_17460	2	0	0
	GL50803_5786	2	14	1
	GL50803_10341	2	7	2
	GL50803_9119	2	0	0
	GL50803_6650	2	0	6
	GL50803_10324	2	0	2
	GL50803_137745	2	0	1
	GL50803_2483	2	0	0
	GL50803_16367	2	0	2
	GL50803_15461	2	0	8
	GL50803_16322	2	0	0
	GL50803_86600	2	0	0
	GL50803_14400	2	0	1
	GL50803_10858	2	0	0
	GL50803_5768	2	0	1
	GL50803_103891	2	0	0
	GL50803_91911	2	0	0
	GL50803_26988	2	0	6
	GL50803_16380	2	0	0
	GL50803_14457	2	0	0
	GL50803_9620	2	0	3
	GL50803_11129	2	0	0
	GL50803_21662	2	0	0
	GL50803_14278	2	0	0
	GL50803_17286	2	0	8
	GL50803_90024	2	0	2
	GL50803_137609	2	0	1
	GL50803_9305	2	0	1
	GL50803_17127	2	0	3
	GL50803_38394	2	0	1
	GL50803_6680	2	0	0
	GL50803_9573	2	0	0
	GL50803_15871	2	7	0
	GL50803_17353	2	0	1
	GL50803_10315	2	0	2
	GL50803_17364	2	0	1
	GL50803_9900	2	0	14
	GL50803_16520	2	0	1
	GL50803_8148	2	0	3
	GL50803_8367	2	0	0
	GL50803_16543	2	0	0
	GL50803_17538	2	0	1
	GL50803_3475	2	0	2
	GL50803_16558	2	0	1
	GL50803_14621	2	0	1
	GL50803_12800	2	0	0
	GL50803_27326	2	0	0
	GL50803_3706	2	0	2
	GL50803_103944	2	0	0
	GL50803_17012	2	7	0
	GL50803_15581	2	14	0
	GL50803_10063	2	0	3
	GL50803_24555	2	0	3
	GL50803_7188	2	0	3
	GL50803_17337	2	7	1
	GL50803_4657	2	0	3
	GL50803_26199	2	0	0
	GL50803_16236	2	0	6
	GL50803_11186	2	0	0
	GL50803_16577	2	0	2
	GL50803_1995	2	0	2
	GL50803_11771	2	0	0
	GL50803_11740	2	0	1
	GL50803_16450	2	14	0
	GL50803_940	2	0	7
	GL50803_14641	2	0	1
	GL50803_8163	2	0	0
	GL50803_8423	2	0	1
	GL50803_104031	2	0	2
	GL50803_16882	2	0	2
	GL50803_9899	2	0	0
	GL50803_27836	2	0	2
	GL50803_17149	2	0	0
	GL50803_89730	2	0	2
	GL50803_12920	2	0	7
	GL50803_8049	2	0	3
	GL50803_38901	2	0	1
	GL50803_42196	2	0	2
	GL50803_14230	2	0	5
	GL50803_10803	2	0	2
	GL50803_31339	2	0	11
	GL50803_14206	2	0	1
	GL50803_6262	2	0	2
	GL50803_9353	2	0	0
	GL50803_114921	2	0	0
	GL50803_113740	2	0	1
	GL50803_14104	2	0	6
	GL50803_17587	2	0	0
	GL50803_17013	2	0	3
	GL50803_4463	2	7	5
	GL50803_8250	2	0	8
	GL50803_112831,GL50803_113656,GL50803_114773,GL50803_114915	2	0	3
	GL50803_17260	2	0	3
	GL50803_9829	2	0	3
	GL50803_5800	2	0	0
	GL50803_8074	2	0	0
	GL50803_96537	2	7	0
	GL50803_17258	2	0	0
	GL50803_2970	2	0	0
	GL50803_38462	2	0	5
	GL50803_32398	2	0	0
	GL50803_8460	2	0	0
	GL50803_21750	2	0	0
	GL50803_17622	2	0	0
	GL50803_17172	2	0	7
	GL50803_17408	2	0	2
	GL50803_7723	2	0	1
	GL50803_10238	2	0	2
	GL50803_11713	2	0	0
	GL50803_42368	2	0	1
	GL50803_16214	2	0	0
	GL50803_7909	2	7	3
	GL50803_11034	2	0	0
	GL50803_137749	2	0	1
	GL50803_22027	2	0	3
	GL50803_10013	2	0	5
	GL50803_17046	2	0	7
	GL50803_11107	2	0	1
	GL50803_16802	2	0	0
	GL50803_14135	2	0	1
	GL50803_91220	2	0	2
	GL50803_3349	1	0	0
	GL50803_3449	1	0	0
	GL50803_19509	1	0	3
	GL50803_3098	1	0	0
	GL50803_6757	1	0	0
	GL50803_14937	1	0	5
	GL50803_114014,GL50803_111906	1	0	1
	GL50803_102444,GL50803_1713	1	0	0
	GL50803_5063	1	0	0
	GL50803_3978	1	0	0
	GL50803_8002	1	0	1
	GL50803_15456	1	0	1
	GL50803_15451	1	0	0
	GL50803_12867	1	0	0
	GL50803_17011	1	0	0
	GL50803_5002	1	0	0
	GL50803_8513	1	0	1
	GL50803_34906	1	0	0
	GL50803_10807	1	0	2
	GL50803_9618	1	0	0
	GL50803_11495	1	0	0
	GL50803_3589	1	0	0
	GL50803_5568	1	0	0
	GL50803_14167	1	0	1
	GL50803_15324	1	0	0
	GL50803_7696	1	0	0
	GL50803_16893	1	0	2
	GL50803_113450,GL50803_137606	1	21	1
	GL50803_22455	1	0	0
	GL50803_16021	1	0	8
	GL50803_17330	1	0	0
	GL50803_14960	1	0	0
	GL50803_16891	1	0	1
	GL50803_16149	1	0	0
	GL50803_6724	1	0	0
	GL50803_3341	1	0	0
	GL50803_15344	1	0	5
	GL50803_17393	1	0	0
	GL50803_15485	1	0	0
	GL50803_91187	1	7	0
	GL50803_8856	1	0	1
	GL50803_36426	1	0	1
	GL50803_14791	1	0	1
	GL50803_17532	1	0	1
	GL50803_38517	1	0	5
	GL50803_14694	1	0	1
	GL50803_17202	1	0	1
	GL50803_5821	1	0	2
	GL50803_6581	1	0	0
	GL50803_12905	1	14	0
	GL50803_15305	1	0	0
	GL50803_5458	1	0	1
	GL50803_14241	1	0	0
	GL50803_35094	1	0	1
	GL50803_8026	1	0	0
	GL50803_10459	1	0	1
	GL50803_5710	1	0	1
	sp|THIO_HUMAN|	1	7	0
	GL50803_11178	1	0	0
	GL50803_10901	1	14	2
	GL50803_9487	1	0	3
	GL50803_7566	1	0	0
	GL50803_6751	1	0	1
	GL50803_10572	1	0	2
	GL50803_6317	1	0	1
	GL50803_114937	1	0	0
	GL50803_17447	1	0	0
	GL50803_9594	1	0	0
	GL50803_13201	1	0	1
	GL50803_13616	1	0	0
	GL50803_8770	1	0	0
	GL50803_102893	1	0	0
	GL50803_6589	1	0	1
	GL50803_15084	1	0	1
	GL50803_14341	1	0	2
	GL50803_7021	1	0	2
	GL50803_8048	1	0	1
	GL50803_15482	1	0	0
	GL50803_8075	1	0	1
	GL50803_92739	1	0	0
	GL50803_24423	1	0	1
	GL50803_15419	1	0	2
	GL50803_137734	1	0	2
	GL50803_89285	1	7	0
	GL50803_14195	1	0	0
	GL50803_102455	1	0	1
	GL50803_16127	1	0	5
	GL50803_14391	1	0	1
	GL50803_11497	1	0	1
	GL50803_33433	1	0	0
	GL50803_11436	1	0	0
	GL50803_13310	1	0	0
	GL50803_26129	1	0	1
	GL50803_26540	1	7	2
	GL50803_15585	1	0	0
	GL50803_16484	1	0	1
	GL50803_92892,GL50803_91127	1	0	0
	GL50803_137690,GL50803_113655	1	0	0
	GL50803_12091	1	0	1
	GL50803_7007	1	21	5
	GL50803_9858	1	0	0
	GL50803_13809	1	0	0
	GL50803_3983	1	0	0
	GL50803_8707	1	0	0
	GL50803_9894	1	0	0
	GL50803_15244	1	0	8
	GL50803_3763	1	0	1
	sp|LYSC_HUMAN|	1	7	0
	GL50803_113023	1	0	0
	GL50803_16065	1	0	3
	GL50803_10361	1	0	0
	GL50803_3021	1	0	0
	GL50803_10711	1	0	0
	GL50803_9788	1	0	1
	GL50803_6408	1	0	0
	GL50803_115129	1	0	0
	GL50803_41569	1	0	0
	GL50803_113986,GL50803_115232	1	0	0
	GL50803_113788	1	0	1
	GL50803_9916	1	0	0
	GL50803_7593	1	0	2
	GL50803_6199	1	0	0
	GL50803_95406	1	0	2
	GL50803_24947	1	0	0
	GL50803_16522	1	0	0
	GL50803_5871	1	0	0
	GL50803_15285	1	0	1
	GL50803_91934	1	0	1
	GL50803_3760	1	0	0
	GL50803_6605	1	0	0
	GL50803_14252	1	0	0
	GL50803_10708	1	0	0
	GL50803_16339	1	0	1
	GL50803_13982	1	0	0
	GL50803_19230	1	0	0
	GL50803_91463	1	0	0
	GL50803_34850	1	0	3
	GL50803_89845	1	0	0
	GL50803_8348	1	0	0
	GL50803_14834	1	0	1
	GL50803_91712	1	0	1
	GL50803_14835	1	0	0
	GL50803_101339	1	0	0
	GL50803_14333	1	0	0
	GL50803_137679,GL50803_28126	1	0	1
	GL50803_89535	1	0	0
	GL50803_16599	1	0	1
	GL50803_5643	1	0	0
	GL50803_93550	1	0	1
	GL50803_88945	1	0	0
	GL50803_16803	1	0	5
	GL50803_11487	1	0	0
	GL50803_35341	1	0	1
	GL50803_9352	1	0	0
	GL50803_17298	1	0	0
	GL50803_14093	1	0	1
	GL50803_41619	1	0	1
	GL50803_16157	1	0	1
	GL50803_137733	1	0	0
	GL50803_34160	1	0	0
	GL50803_4324	1	0	0
	sp|GELS_HUMAN|	1	0	0
	GL50803_17508	1	0	0
	GL50803_17413	1	0	0
	GL50803_17567	1	0	1
	GL50803_104866	1	35	1
	GL50803_15549	1	0	0
	GL50803_8627	1	0	2
	GL50803_15310	1	0	0
	GL50803_9116	1	0	0
	GL50803_101877	1	0	0
	GL50803_14083	1	0	1
	GL50803_102710	1	0	0
	GL50803_29436	1	0	1
	GL50803_114199	1	0	1
	GL50803_112932	1	0	0
	GL50803_4789	1	0	0
	GL50803_11897	1	0	1
	GL50803_24980	1	0	0
	GL50803_2362	1	0	0
	GL50803_14636	1	0	0
	GL50803_6422	1	0	0
	GL50803_14696	1	0	0
	GL50803_3036	1	0	0
	GL50803_31711	1	0	1
	GL50803_16996	1	0	0
	GL50803_4063	1	0	1
	GL50803_10939	1	0	0
	GL50803_113603	1	0	0
	GL50803_4059	1	0	0
	GL50803_9073	1	0	0
	GL50803_26287	1	0	1
	GL50803_92741	1	0	0
	GL50803_103205	1	0	1
	GL50803_112828	1	0	0
	GL50803_13133	1	0	0
	GL50803_8913	1	0	0
	GL50803_15958	1	0	0
	GL50803_24590	1	0	0
	GL50803_16307	1	0	0
	GL50803_4447	1	0	2
	GL50803_103202	1	0	1
	GL50803_7599	1	0	1
	GL50803_16791	1	0	0
	GL50803_4263	1	0	1
	GL50803_13346	1	0	2
	GL50803_11044	1	0	0
	GL50803_11712	1	0	0
	GL50803_16283	1	0	3
	GL50803_90665	1	0	1
	GL50803_8564	1	0	0
	GL50803_4820	1	0	0
	GL50803_16794	1	0	0
	GL50803_11621	1	0	3
	GL50803_8860	1	0	5
	GL50803_16671	1	0	5
	GL50803_5921	1	0	1
	GL50803_34058	1	0	0
	GL50803_23699	1	0	3
	GL50803_8210	1	0	0
	GL50803_24097	1	0	0
	GL50803_5183	1	0	0
	GL50803_5213	1	0	0
	GL50803_16540	1	0	0
	GL50803_16693	1	0	2
	GL50803_16463	1	0	0
	GL50803_17170	1	0	1
	GL50803_15250	1	0	2
	GL50803_87358	1	0	3
	GL50803_16954	1	0	0
	GL50803_16354	1	0	1
	sp|TRY1_BOVIN|	1	42	0
	GL50803_13981	1	0	0
	GL50803_24636	1	0	2
	GL50803_21063	1	0	0
	GL50803_9746	1	0	1
	GL50803_2014	1	0	0
	GL50803_14098	1	0	3
	GL50803_3267	1	0	0
	GL50803_15602	1	0	2
	GL50803_15604	1	0	0
	GL50803_23655	1	0	1
	GL50803_14054	1	0	0
	GL50803_16297	1	0	0
	GL50803_4357	1	0	0
	GL50803_16863	1	0	0
	GL50803_17351	1	0	0
	GL50803_15991	1	0	5
	GL50803_23602	1	0	0
	GL50803_14869	1	0	0
	GL50803_22439	1	0	5
	GL50803_14015	1	0	0
	GL50803_114201	1	0	1
	GL50803_19631	1	0	0
	GL50803_13875	1	0	1
	GL50803_17579	1	0	0
	GL50803_6007	1	0	0
	GL50803_24712	1	0	1
	GL50803_27266	1	0	0
	GL50803_114209	1	0	3
	GL50803_15535	1	0	0
	GL50803_3957	1	0	0
	GL50803_4165	1	0	0
	GL50803_8410	1	0	0
	GL50803_96605	1	0	1
	GL50803_15101	1	0	0
	GL50803_21498	1	0	0
	GL50803_10423	1	0	0
	GL50803_15972	1	0	0
	GL50803_14213	1	0	0
	GL50803_15112	1	0	1
	GL50803_10530	1	0	1
	GL50803_10527	1	0	0
	GL50803_24512	1	0	1
	GL50803_16910	1	0	1
	sp|UB2E1_HUMAN|	1	0	0
	GL50803_111806,GL50803_112059	1	0	2
	GL50803_40016	1	0	2
	GL50803_32419	1	0	1
	GL50803_8405	1	0	0
	GL50803_90418	1	0	5
	GL50803_5919	1	0	5
	GL50803_7843	1	0	0
	GL50803_11099	1	0	0
	GL50803_8058	1	0	1
	GL50803_6026	1	0	1
	GL50803_10810	1	0	0
	GL50803_114636	1	0	3
	GL50803_14855	1	0	1
	GL50803_41927	1	0	0
	GL50803_5489	1	0	0
	GL50803_6081	1	0	1
	GL50803_13890	1	0	0
	GL50803_9492	1	0	0
	GL50803_16663	1	0	0
	GL50803_39483	1	0	1
	GL50803_7611	1	0	0
	GL50803_13360	1	0	0
	GL50803_15329	1	0	0
	GL50803_11965	1	0	2
	GL50803_24818	1	0	1
	GL50803_89887	1	0	1
	GL50803_3746	1	0	1
	GL50803_21330	1	0	1
	GL50803_4606	1	0	0
	GL50803_3985	1	7	0
	GL50803_32741	1	0	0
	GL50803_2305	1	0	2
	GL50803_91844	1	14	3
	GL50803_15085	1	0	2
	GL50803_7009	1	0	0
	GL50803_14509	1	0	0
	GL50803_17278	1	0	5
	GL50803_13668	1	0	1
	GL50803_10299	1	0	0
	GL50803_17134	1	0	2
	GL50803_7082	1	0	0
	GL50803_5632	1	0	0
	GL50803_17146	1	0	0
	GL50803_5012	1	0	0
	GL50803_33022	1	0	0
	GL50803_17231	1	0	0
	GL50803_8204	1	0	0
	GL50803_8195	1	0	1
	GL50803_120293,GL50803_120294	1	0	1
	GL50803_29252	1	7	1
	GL50803_10765	1	0	0
	GL50803_95563	1	0	1
	GL50803_16369	1	0	0
	GL50803_3951	1	0	0
	GL50803_115138	1	0	1
	GL50803_27520	1	0	0
	GL50803_6439	1	0	0
	GL50803_28651,GL50803_22553	1	0	1
	GL50803_15134	1	0	1
	GL50803_16500	1	0	0
	GL50803_17446	1	0	2
	GL50803_5249	1	0	1
	GL50803_17068	1	0	0
	GL50803_17585	1	0	0
	GL50803_4498	1	0	1
	GL50803_31455	1	0	0
	GL50803_23597	1	0	0
	GL50803_91295	1	0	2
	GL50803_114242	1	0	1
	GL50803_6126	1	0	0
	GL50803_15110	1	0	0
	GL50803_7765	1	0	1
	GL50803_8781	1	0	5
	GL50803_19189	1	0	0
	GL50803_15192	1	0	0
	GL50803_16708	1	0	0
	GL50803_39843	1	0	1
	GL50803_8433	1	0	0
	GL50803_6294	1	0	0
	GL50803_16811	1	0	2
	GL50803_16817	1	0	0
	GL50803_10055	1	0	2
	GL50803_17333,GL50803_16456	1	0	0
	GL50803_137730	1	0	2
	GL50803_11752	1	0	1
	GL50803_6564	1	0	0
	GL50803_8003	1	0	0
	GL50803_103365	1	0	0
	GL50803_221692	1	0	1
	GL50803_9506	1	0	0
	GL50803_34126	1	0	2
	GL50803_8821	1	0	0
	GL50803_15126	1	0	1
	GL50803_17541	1	0	2
	GL50803_33863	1	0	1
	GL50803_24330	1	0	1
	GL50803_15574	1	0	0
	GL50803_13412	1	0	0
	GL50803_10524	1	7	0
	GL50803_15239	1	0	1
	GL50803_15042	1	0	0
	GL50803_15546	1	0	0
	GL50803_17025	1	0	0
	GL50803_5988	1	0	1
	GL50803_17123	1	0	1
	GL50803_11442	1	0	0
	GL50803_90236	1	0	2
	GL50803_10229	1	0	2
	GL50803_6933	1	0	0
	GL50803_8880	1	0	2
	GL50803_6055	1	0	0
	GL50803_95001	1	0	1
	GL50803_13903	1	0	0
	GL50803_10871	1	0	1
	GL50803_16936	1	0	3
	GL50803_16650	1	0	0
	GL50803_17195	1	0	0
	GL50803_7990	1	0	0
	GL50803_6531	1	0	0
	GL50803_23235	1	0	0
	GL50803_14950	1	0	0
	GL50803_9421	1	0	0
	GL50803_13455	1	0	1
	GL50803_8799	1	0	0
	GL50803_14905	1	0	3
	GL50803_19023	1	0	1
	GL50803_3581	1	0	1
	GL50803_22629	1	0	0
	GL50803_13797	1	0	0
	GL50803_2285	1	0	0
	GL50803_8819	1	0	0
	GL50803_10879	1	0	0
	GL50803_14360	1	0	1
	GL50803_14745	1	7	0
	GL50803_16792	1	0	1
	GL50803_24582	1	0	0
	GL50803_89112	1	0	0
	GL50803_89117	1	0	0
	GL50803_17264	1	0	1
	GL50803_8587	1	0	0
	GL50803_16435	1	0	0
	GL50803_16130	1	0	1
	GL50803_3559	1	0	0
	GL50803_9262	1	0	0
	GL50803_15962	1	0	0
	GL50803_3414	1	0	0
	GL50803_114698	1	0	0
	GL50803_16069	1	0	0
	GL50803_11055	1	0	2
	GL50803_5842	1	0	2
	GL50803_104984	1	0	0
	GL50803_17227	1	0	5
	GL50803_23496	1	0	0
	GL50803_13601	1	0	1
	GL50803_27364	1	0	6
	GL50803_2013	1	0	5
	GL50803_112018,GL50803_114043	1	0	1
	GL50803_137748	1	0	1
	GL50803_15515	1	0	1
	GL50803_6752	1	0	0
	GL50803_16478	1	0	0
	GL50803_24979	1	0	0
	GL50803_101450	1	0	0
	GL50803_15442	1	0	2
	GL50803_10136	1	0	0
	GL50803_8063	1	0	1
	GL50803_112875	1	0	1
	GL50803_17187	1	0	0
	GL50803_17190	1	0	0
	GL50803_4156	1	0	0
	GL50803_17091	1	0	0
	GL50803_5258	1	0	0
	GL50803_6366	1	0	0
	GL50803_15078	1	0	0
	GL50803_34151	1	0	0
	GL50803_137689	1	0	2
	GL50803_12235	1	0	0
	GL50803_86444	1	0	0
	GL50803_21603	1	0	3
	GL50803_92134	1	0	0
	GL50803_95549	1	0	0
	GL50803_11190	1	0	0
	GL50803_17000	1	0	1
	GL50803_28657	1	0	0
	GL50803_8982	1	0	3
	GL50803_6345	1	0	1
	GL50803_15392	1	0	2
	GL50803_14713	1	0	0
	GL50803_101326	1	0	0
	GL50803_2876	1	0	0
	GL50803_17129	1	0	0
	GL50803_22504	1	0	5
	GL50803_9355	1	0	0
	GL50803_31671	1	0	0
	GL50803_5158	1	0	0
	GL50803_4033	1	0	1
	GL50803_17285	1	0	0
	GL50803_22587	1	0	1
	GL50803_103849	1	0	1
	GL50803_6509	1	0	1
	GL50803_2173	1	0	2
	GL50803_34094	1	0	0
	GL50803_3291	1	0	0
	GL50803_11763	1	0	0
	GL50803_4239	1	0	0
	GL50803_87022	1	0	3
	GL50803_16701	1	0	1
	GL50803_5171	1	0	0
	GL50803_1937	1	0	3
	GL50803_9003	1	0	1
	GL50803_101496,GL50803_101010	1	0	1
	GL50803_14492	1	0	0
	GL50803_95717	1	0	0
	GL50803_15432	1	0	1
	GL50803_11499	1	0	0
	GL50803_22268	1	0	0
	GL50803_14519	1	0	1
	GL50803_14742	1	0	0
	GL50803_16034	1	0	2
	GL50803_16841	1	0	2
	GL50803_9072	1	0	1
	GL50803_14055	1	0	1
	GL50803_137755	1	0	1
	GL50803_104087	1	0	3
	GL50803_17119	1	0	0
	GL50803_16736	1	0	1
	GL50803_14681	1	0	0
	GL50803_14327	1	0	1
	GL50803_8892	1	0	0
	GL50803_7505	1	0	1
	GL50803_114535	1	0	0
	GL50803_8842	1	0	0
	GL50803_96818	1	0	3
	GL50803_15196	1	0	0
	GL50803_16427	1	0	0
	GL50803_6177	1	14	0
	GL50803_8691	1	0	0
	GL50803_17461	1	0	9
	GL50803_2933	1	0	0
	GL50803_17405	1	0	0
	GL50803_13876	1	0	0
	GL50803_8329	1	0	1
	GL50803_17403	1	0	0
	GL50803_11319	1	0	0
	GL50803_9133	1	0	6
	GL50803_25296	1	0	1
	GL50803_9210	1	0	0
	GL50803_17198	1	0	1
	GL50803_8794	1	14	0
	GL50803_11177	1	0	1
	GL50803_40995	1	0	3
	GL50803_16985	1	0	0
	GL50803_12163	1	0	1
	GL50803_29796	1	14	1
	GL50803_7570	1	0	0
	GL50803_8428	1	0	0
	GL50803_10676	1	0	1
	GL50803_11105	1	0	0
	GL50803_2366	1	0	2
	GL50803_13604	1	0	0
	GL50803_113415	1	0	0
	GL50803_9912	1	0	0
	GL50803_12160	1	0	3
	GL50803_113865	1	0	1
	GL50803_10256	1	0	0
	GL50803_113137	1	0	0
	GL50803_14004	1	0	0
	GL50803_112885	1	0	0
	GL50803_16266	1	0	0
	GL50803_8731	1	0	1
	GL50803_17578	1	0	1
	GL50803_101994	1	0	1
	GL50803_8061	1	0	0
	GL50803_4204	1	0	0
	GL50803_8616	1	0	0
	GL50803_16386	1	0	1
	GL50803_121062,GL50803_121061	1	0	0
	GL50803_27694	1	0	0
	GL50803_14546	1	0	0
	GL50803_24734	1	0	0
	GL50803_6469	1	0	3
	GL50803_14451	1	0	1
	GL50803_16722	1	0	0
	GL50803_3158	1	0	0
[truncated: 80 more rows]

## Sheet: 8h encyst #3
	Fasta ID	NumSeq	SC_Norm_WT	SC_Norm_OSRac
	GL50803_137716	151	1274	470
	GL50803_94440	98	60	148
	GL50803_100906	72	19	81
	GL50803_10167	68	170	223
	GL50803_93736	67	29	101
	GL50803_17478	65	10	97
	GL50803_103059	65	104	132
	GL50803_17121	64	255	293
	GL50803_113677	63	274	106
	GL50803_40496	63	60	125
	GL50803_102108	63	131	253
	GL50803_9413	60	141	351
	GL50803_113892	59	64	260
	GL50803_16804	57	110	133
	GL50803_14373	55	259	222
	GL50803_88765	55	253	262
	GL50803_92246	53	48	145
	GL50803_17265	53	110	113
	GL50803_21118	51	46	232
	GL50803_41212	50	186	56
	GL50803_16745	49	274	86
	GL50803_16867	48	110	204
	sp|ALBU_BOVIN|	45	392	30
	GL50803_17230	44	72	184
	GL50803_113722	44	4	65
	GL50803_88082	41	23	102
	GL50803_114609	41	261	119
	GL50803_93275	40	10	75
	GL50803_9909	40	184	136
	GL50803_16343	40	182	92
	GL50803_9062	40	39	172
	GL50803_93358	40	174	124
	GL50803_4812	40	215	183
	GL50803_9183	39	151	90
	GL50803_8496	39	27	180
	GL50803_86676	39	68	178
	GL50803_87039	39	15	50
	sp|K2C1_HUMAN|	38	176	138
	GL50803_11953	38	29	87
	GL50803_39312	37	14	41
	GL50803_11654	37	149	300
	GL50803_17570	37	228	118
	GL50803_21505	37	77	100
	GL50803_21628	36	137	126
	GL50803_112103	35	282	208
	GL50803_101138	35	4	43
	GL50803_112304,GL50803_112312	35	164	195
	GL50803_114787	34	106	208
	GL50803_10885	34	137	46
	GL50803_9593	33	27	116
	GL50803_17063	33	133	103
	GL50803_27925	32	162	111
	GL50803_9719	32	66	139
	GL50803_16353	32	56	151
	GL50803_13475	31	143	52
	GL50803_10311	31	215	141
	GL50803_15591	31	60	64
	GL50803_7796	30	70	157
	GL50803_103373	30	87	214
	GL50803_32999	30	44	63
	GL50803_15567	29	37	171
	GL50803_111950	29	14	34
	GL50803_23833	29	62	102
	GL50803_115052	28	10	49
	GL50803_114776	28	70	108
	sp|K1C9_HUMAN|	28	85	77
	sp|K1C10_HUMAN|	28	112	69
	GL50803_32509	28	10	40
	GL50803_136021,GL50803_101291,GL50803_136020	27	153	182
	GL50803_96670	27	31	38
	GL50803_16525	27	116	69
	GL50803_21411	27	35	54
	sp|K22E_HUMAN|	27	70	55
	GL50803_115478,GL50803_115479	26	93	61
	GL50803_27310	26	139	35
	GL50803_101212	26	2	50
	GL50803_13864	26	81	99
	GL50803_101810	25	4	44
	GL50803_14058	25	4	24
	GL50803_21423	25	31	56
	GL50803_17105	25	21	42
	GL50803_14200	25	17	52
	GL50803_14859	25	85	50
	GL50803_94287	25	15	35
	GL50803_86511	24	143	64
	GL50803_5603	24	14	44
	GL50803_14856	24	14	57
	GL50803_16425	24	8	44
	GL50803_96732	24	10	56
	GL50803_10521	24	52	118
	GL50803_7439	23	60	80
	GL50803_9861	23	157	74
	GL50803_10577	23	23	64
	GL50803_9515	23	27	22
	GL50803_17249	23	58	37
	GL50803_17327	23	75	142
	GL50803_17411	22	97	54
	GL50803_15409	22	166	88
	GL50803_11390	22	46	92
	GL50803_15213	22	17	99
	GL50803_102101	22	19	30
	GL50803_7999	22	100	84
	GL50803_101278	22	72	43
	GL50803_6226	22	131	54
	GL50803_9808	22	21	73
	GL50803_9751	21	35	72
	GL50803_12150	21	110	49
	GL50803_15054	21	60	34
	GL50803_32658	21	12	64
	GL50803_112846	21	14	28
	GL50803_112079,GL50803_103676	21	106	97
	GL50803_11118	21	118	97
	GL50803_17243	21	35	40
	GL50803_14620	21	54	91
	GL50803_21444	20	85	42
	GL50803_4767	20	12	98
	GL50803_9558	20	66	159
	GL50803_17395	20	73	53
	GL50803_12102	20	85	50
	GL50803_5809	20	8	53
	GL50803_16592	20	12	23
	GL50803_33769	20	151	59
	GL50803_7130	19	6	28
	GL50803_16916	19	2	11
	GL50803_11359	19	35	46
	GL50803_16124	19	50	50
	GL50803_16453	19	141	81
	GL50803_14521	19	141	179
	GL50803_8855	19	43	45
	GL50803_91919	19	37	57
	GL50803_7287	19	25	60
	GL50803_15411	19	48	39
	GL50803_98054	19	110	80
	GL50803_6687	19	158	107
	GL50803_32399	19	12	72
	GL50803_17244	19	41	61
	GL50803_16824	18	35	47
	GL50803_14071	18	8	29
	GL50803_114777	18	6	45
	GL50803_15334	18	2	20
	GL50803_17153	18	122	76
	GL50803_30476	18	10	56
	GL50803_15832	18	116	57
	GL50803_13608	18	97	64
	GL50803_16125	18	62	42
	GL50803_16679	18	23	45
	GL50803_4410	18	50	66
	GL50803_16076	17	141	166
	GL50803_103285	17	15	36
	GL50803_17482	17	56	37
	GL50803_6617	17	25	87
	GL50803_5744	17	10	47
	GL50803_11397	17	58	40
	GL50803_6430	17	164	63
	GL50803_11992	17	95	42
	GL50803_14963	17	75	8
	GL50803_5942	17	52	52
	GL50803_11043	17	66	55
	GL50803_112076	17	35	19
	GL50803_5359	17	17	45
	GL50803_21943	17	0	26
	GL50803_32778	17	41	40
	GL50803_10778	17	8	41
	GL50803_14285	17	68	55
	GL50803_16412	17	118	48
	GL50803_3342	17	0	18
	GL50803_112681	17	35	57
	GL50803_15410	17	70	57
	GL50803_91643	17	23	20
	GL50803_16390	17	33	18
	GL50803_16265	17	43	64
	GL50803_10358	17	54	85
	GL50803_7532	16	37	43
	GL50803_113133	16	21	42
	GL50803_8464	16	0	30
	GL50803_14235	16	2	28
	GL50803_113021	16	29	2
	GL50803_12109	16	0	48
	GL50803_94117	16	29	16
	GL50803_10231	16	72	37
	GL50803_13922	16	8	13
	GL50803_15097	16	31	44
	GL50803_137753	16	25	46
	GL50803_9503	16	14	53
	GL50803_12216	16	27	59
	GL50803_17060	16	48	35
	GL50803_12108	16	52	38
	GL50803_26364	16	17	42
	GL50803_93002	16	6	15
	GL50803_9030	16	124	65
	GL50803_8426	16	8	19
	GL50803_15988	16	2	29
	GL50803_16667	16	81	42
	GL50803_8702	16	19	34
	GL50803_112258	15	2	18
	GL50803_6917	15	10	35
	GL50803_16507	15	10	57
	GL50803_9704	15	66	35
	GL50803_15983	15	52	32
	GL50803_8978	15	68	36
	GL50803_23888	15	17	33
	GL50803_90872	15	73	52
	GL50803_33660	15	19	21
	GL50803_17342	15	4	37
	GL50803_88581	15	33	58
	GL50803_17054	15	68	62
	GL50803_15048	15	35	25
	GL50803_8118	15	68	84
	GL50803_5795	15	25	40
	GL50803_9825	15	31	26
	GL50803_13584	15	72	39
	GL50803_16636	15	29	86
	GL50803_24842	15	27	25
	GL50803_33862	14	46	38
	GL50803_10538	14	21	29
	GL50803_16202	14	10	39
	GL50803_15317	14	8	4
	GL50803_8217	14	25	36
	GL50803_17547	14	97	79
	GL50803_8805	14	21	17
	GL50803_16720	14	19	37
	GL50803_13998	14	39	40
	GL50803_9489	14	23	45
	GL50803_17251	14	0	16
	GL50803_15148	14	14	21
	GL50803_16532	14	4	18
	GL50803_14568	14	4	26
	GL50803_16889	13	33	12
	GL50803_17430	13	29	13
	GL50803_8854	13	35	21
	GL50803_16653	13	23	36
	GL50803_9780	13	14	65
	GL50803_24372	13	6	39
	GL50803_2562	13	10	30
	GL50803_137617	13	43	0
	GL50803_14758	13	4	22
	GL50803_112978	13	4	11
	GL50803_16356	13	0	14
	GL50803_8745	13	27	19
	GL50803_15251	13	46	21
	GL50803_17055	13	27	31
	GL50803_16801	13	2	17
	GL50803_14242	13	2	6
	GL50803_86593	13	8	12
	GL50803_22543	13	31	10
	GL50803_10255	13	72	44
	GL50803_23389	13	2	15
	GL50803_8682	13	25	14
	GL50803_7309	13	8	19
	GL50803_21474	12	29	7
	GL50803_92223	12	0	8
	GL50803_91324	12	2	13
	GL50803_112063	12	6	36
	GL50803_102023	12	56	5
	GL50803_9779	12	114	53
	GL50803_93548	12	29	19
	GL50803_15383	12	77	60
	GL50803_8822	12	41	20
	GL50803_8826	12	43	44
	GL50803_137712	12	6	13
	GL50803_16549	12	19	26
	GL50803_96399	12	10	20
	GL50803_15063	12	4	33
	GL50803_32571	12	8	24
	GL50803_19436	12	81	46
	GL50803_15204	12	10	37
	GL50803_14551	12	17	39
	GL50803_33218	12	6	22
	GL50803_9115	12	83	28
	GL50803_114497	12	12	23
	GL50803_91480	12	4	18
	GL50803_24537	12	54	17
	GL50803_16368	12	2	14
	GL50803_15214	12	12	31
	GL50803_35180	12	4	10
	GL50803_16513	12	12	10
	GL50803_11247	12	66	39
	GL50803_103125	12	6	42
	GL50803_11684	12	6	7
	GL50803_17254	12	43	29
	GL50803_137613	12	0	42
	GL50803_16660	12	4	14
	GL50803_16310	12	64	29
	GL50803_15954	12	0	25
	GL50803_33989	12	2	17
	GL50803_114498	12	6	16
	GL50803_42285	12	4	6
	GL50803_17332	11	31	28
	GL50803_15869	11	79	27
	GL50803_11720	11	19	29
	sp|TRYP_PIG|	11	87	21
	GL50803_97219	11	37	26
	GL50803_16547	11	2	11
	GL50803_113143	11	0	10
	GL50803_4266	11	19	21
	GL50803_8152	11	4	25
	GL50803_1345	11	114	40
	GL50803_16483	11	15	38
	GL50803_9287	11	2	12
	GL50803_15551	11	15	20
	GL50803_16768	11	6	6
	GL50803_4627	11	8	17
	GL50803_13766	11	25	21
	GL50803_3331	11	58	21
	GL50803_4197	11	23	20
	GL50803_17106	11	21	13
	GL50803_7244	11	37	62
	GL50803_13382	11	0	15
	GL50803_7242	11	2	14
	GL50803_4547	11	46	35
	GL50803_15106	11	31	30
	GL50803_17090	11	89	40
	GL50803_2549	11	0	14
	GL50803_7588	11	44	31
	GL50803_12139	11	43	12
	GL50803_17429	11	0	13
	GL50803_17565	11	46	16
	GL50803_16595	11	31	15
	GL50803_94463	11	44	18
	GL50803_17246	11	10	15
	GL50803_13500	11	25	40
	GL50803_8462	11	54	26
	GL50803_17109	11	4	12
	GL50803_7878	11	33	31
	GL50803_112408	11	4	16
	GL50803_91761	11	4	15
	GL50803_16387	11	68	43
	GL50803_14702	11	14	13
	GL50803_114671	11	21	10
	GL50803_7444	11	29	8
	GL50803_86681	11	27	13
	GL50803_17056	11	6	34
	GL50803_101594	11	10	14
	GL50803_10822	11	31	29
	GL50803_11683	11	37	41
	GL50803_14650	11	0	13
	GL50803_7126	11	4	35
	GL50803_17551	11	21	21
	GL50803_12981	11	6	14
	GL50803_104994	11	19	46
	GL50803_9060	10	6	23
	GL50803_10870	10	23	13
	GL50803_22808	10	17	16
	GL50803_15247	10	35	12
	GL50803_14403	10	0	18
	GL50803_137703	10	12	31
	GL50803_101955	10	0	17
	GL50803_112518	10	62	18
	GL50803_10429	10	77	38
	GL50803_17385	10	0	8
	GL50803_3593	10	17	42
	GL50803_29147	10	17	47
	GL50803_16431	10	27	27
	GL50803_8407	10	66	29
	GL50803_3822	10	33	18
	GL50803_14938	10	56	58
	GL50803_113284	10	10	25
	GL50803_14993	10	17	23
	GL50803_16086	10	21	29
	GL50803_7031	10	25	10
	GL50803_8227	10	2	13
	GL50803_15215	10	19	42
	GL50803_11309	10	0	2
	GL50803_113553	10	41	16
	GL50803_94224	10	0	21
	GL50803_10428	10	29	25
	GL50803_16371	10	10	9
	GL50803_103713	10	23	18
	GL50803_137685	10	14	24
	GL50803_6170	10	2	17
	GL50803_6886	10	12	12
	GL50803_14827	10	6	20
	GL50803_3896	10	8	38
	GL50803_9741	10	6	13
	GL50803_15520	10	33	30
	GL50803_7870	10	73	29
	GL50803_103709	10	21	15
	GL50803_16363	10	17	15
	GL50803_7204	10	43	36
	GL50803_87422	10	0	2
	GL50803_4883	10	8	22
	GL50803_16342	10	6	15
	GL50803_14699	10	54	72
	GL50803_15156	10	0	12
	GL50803_13561	10	128	49
	GL50803_7195	10	15	17
	GL50803_90434	10	6	12
	GL50803_3206	10	14	24
	GL50803_17304	10	14	36
	GL50803_13452	9	21	9
	GL50803_8377	9	6	30
	GL50803_10091	9	21	27
	GL50803_8916	9	0	22
	GL50803_14800	9	2	30
	GL50803_17223	9	8	9
	GL50803_11380	9	15	16
	GL50803_15823	9	44	9
	GL50803_16721	9	2	15
	GL50803_113622	9	21	6
	GL50803_33166	9	27	15
	GL50803_15454	9	15	9
	GL50803_16829	9	0	20
	GL50803_17224	9	10	9
	GL50803_2107	9	10	16
	GL50803_34179	9	4	23
	GL50803_9827	9	50	27
	GL50803_14689	9	2	12
	GL50803_7233	9	15	16
	GL50803_16443	9	14	11
	GL50803_14614	9	56	26
	GL50803_101501	9	23	3
	GL50803_16376	9	6	18
	GL50803_14490	9	0	22
	GL50803_9296	9	0	34
	GL50803_121046,GL50803_121045	9	48	38
	GL50803_10661	9	25	15
	GL50803_18470	9	4	18
	GL50803_86680	9	4	14
	GL50803_14712	9	0	13
	GL50803_100864	9	19	38
	GL50803_15398	9	43	12
	GL50803_28379	9	0	10
	GL50803_14460	9	17	10
	GL50803_23017	9	2	12
	GL50803_16588	9	68	30
	GL50803_5927	9	8	9
	GL50803_13273	9	31	18
	GL50803_6464	9	12	5
	GL50803_16652	9	33	40
	GL50803_96460	9	21	23
	GL50803_17053	9	25	8
	GL50803_15522	9	0	25
	sp|ALBU_HUMAN|	9	56	4
	GL50803_101074	8	29	0
	GL50803_9750	8	10	11
	GL50803_29490	8	10	8
	GL50803_9803	8	54	4
	GL50803_16993	8	29	4
	GL50803_111869	8	0	8
	GL50803_93938	8	31	23
	GL50803_14961	8	0	12
	GL50803_24425	8	2	12
	GL50803_16567	8	19	14
	GL50803_7524	8	0	1
	GL50803_7306	8	21	12
	GL50803_5810	8	23	24
	GL50803_17432	8	31	15
	GL50803_16404	8	72	73
	GL50803_11100	8	15	3
	GL50803_3643	8	19	28
	GL50803_135231,GL50803_14212	8	27	12
	GL50803_14843	8	4	11
	GL50803_3409	8	10	2
	GL50803_14329	8	46	27
	GL50803_1695	8	12	22
	GL50803_13329	8	19	22
	GL50803_7375	8	10	11
	GL50803_17143	8	27	20
	GL50803_31978	8	2	10
	GL50803_15987	8	6	9
	GL50803_6633	8	23	7
	GL50803_103454	8	0	15
	GL50803_7953	8	6	33
	GL50803_10019	8	4	12
	GL50803_7590	8	12	14
	GL50803_8917	8	14	36
	GL50803_40831	8	12	10
	GL50803_11125	8	4	35
	GL50803_95593	8	14	14
	GL50803_16067	8	15	18
	GL50803_28699	8	15	23
	GL50803_9077	8	10	14
	GL50803_16709	8	12	12
	GL50803_7259	8	15	17
	GL50803_5333	8	44	17
	GL50803_14895	8	19	20
	GL50803_16321	8	0	12
	GL50803_15076	8	0	20
	GL50803_10221	8	0	13
	GL50803_33689	8	43	11
	GL50803_95192	8	4	15
	GL50803_86821	8	4	5
	GL50803_11950	8	43	21
	GL50803_16237	8	0	6
	GL50803_93551	8	25	15
	GL50803_16928	8	0	8
	GL50803_15483	8	19	15
	GL50803_14346	8	2	11
	GL50803_5294	8	0	10
	GL50803_17627	8	8	15
	GL50803_93294	8	35	15
	GL50803_8172	7	19	13
	GL50803_15304	7	2	3
	GL50803_6939	7	33	11
	GL50803_4259	7	10	10
	GL50803_94478	7	0	9
	GL50803_5346	7	15	7
	GL50803_29487	7	15	13
	GL50803_14915	7	2	10
	GL50803_10969	7	17	14
	GL50803_22855	7	31	6
	GL50803_16969	7	35	7
	GL50803_40244	7	4	14
	GL50803_15297	7	39	17
	GL50803_17192	7	2	8
	GL50803_3910	7	23	28
	GL50803_4149	7	6	12
	GL50803_16574	7	0	9
	GL50803_7766	7	35	27
	GL50803_14497	7	43	19
	GL50803_137695	7	21	11
	GL50803_16375	7	12	8
	GL50803_15104	7	0	8
	GL50803_8064	7	52	16
	GL50803_102813	7	44	9
	GL50803_17255	7	12	22
	GL50803_8468	7	0	24
	GL50803_4507	7	10	12
	GL50803_16504	7	25	12
	GL50803_15099	7	29	11
	GL50803_10698	7	15	23
	GL50803_16902	7	6	10
	GL50803_7323	7	14	10
	GL50803_17005	7	2	3
	GL50803_7789	7	4	16
	GL50803_16044	7	4	21
	GL50803_10570	7	31	16
	GL50803_4652	7	29	29
	GL50803_5649	7	39	6
	GL50803_14584	7	21	14
	GL50803_15376	7	6	7
	GL50803_13747	7	41	16
	GL50803_11775	7	0	6
	GL50803_7569	7	0	21
	GL50803_10919	7	41	3
	GL50803_87677	7	15	3
	GL50803_9058	7	2	9
	GL50803_135003,GL50803_135002,GL50803_135001	7	2	19
	GL50803_12162	7	29	7
	GL50803_8174	7	31	5
	GL50803_16575	7	2	2
	GL50803_13528	7	4	6
	GL50803_29327	7	6	8
	GL50803_15228	7	6	22
	GL50803_22291	7	6	7
	GL50803_17352	7	2	11
	GL50803_13825	7	2	5
	GL50803_11613	6	0	13
	GL50803_16298	6	17	11
	GL50803_4349	6	14	12
	GL50803_11486	6	21	9
	GL50803_5947	6	37	20
	GL50803_12999	6	12	13
	GL50803_17155	6	0	7
	GL50803_5883	6	21	8
	GL50803_16433	6	0	3
	GL50803_16795	6	0	24
	GL50803_9348	6	14	8
	GL50803_16460	6	6	7
	GL50803_25238	6	2	4
	GL50803_16766	6	8	6
	GL50803_28954	6	0	11
	GL50803_16929	6	14	22
	sp|HBB_HUMAN|	6	19	1
	GL50803_14322	6	0	9
	GL50803_91252	6	2	9
	GL50803_5845	6	8	14
	GL50803_14669	6	2	15
	GL50803_5010	6	12	10
	GL50803_16717	6	31	17
	GL50803_12057	6	0	2
	GL50803_17558	6	12	7
	GL50803_14019	6	50	24
	GL50803_16518	6	0	3
	GL50803_113024	6	0	24
	GL50803_21897	6	0	11
	GL50803_113554	6	4	15
	GL50803_24662	6	25	10
	GL50803_10971	6	2	12
	GL50803_112801	6	25	1
	GL50803_15154	6	2	6
	GL50803_5784	6	0	6
	GL50803_137618	6	10	1
	GL50803_14633	6	0	3
	GL50803_104173	6	10	7
	GL50803_87058	6	12	2
	GL50803_2101	6	14	11
	GL50803_113365	6	14	7
	GL50803_13000	6	4	25
	GL50803_16659	6	6	8
	GL50803_16573	6	0	21
	GL50803_4383	6	21	2
	GL50803_16364	6	2	8
	GL50803_37985	6	8	4
	GL50803_8429	6	8	11
	GL50803_112557	6	15	9
	GL50803_91056	6	33	4
	GL50803_9196	6	6	11
	GL50803_10181	6	4	10
	GL50803_104685	6	33	34
	GL50803_14049	6	8	10
	GL50803_14971	6	10	5
	GL50803_6022	6	0	10
	GL50803_3042	6	12	8
	GL50803_102034	6	21	5
	GL50803_16318	6	0	2
	GL50803_3861	6	19	17
	GL50803_137726	6	0	6
	GL50803_12116	6	4	6
	GL50803_114246	6	31	5
	GL50803_16734	6	0	0
	GL50803_17216	6	0	9
	GL50803_4602	6	0	13
	GL50803_17283	6	0	3
	GL50803_86761	6	2	7
	GL50803_17448	6	10	5
	GL50803_15260	6	6	8
	GL50803_16279	6	4	5
	GL50803_15046	6	27	23
	GL50803_11220	6	0	9
	GL50803_6563	6	14	13
	GL50803_10623	6	10	11
	GL50803_17163	6	50	6
	GL50803_137641	6	0	5
	GL50803_17617	6	6	7
	GL50803_23552	6	4	12
	GL50803_91398	6	8	5
	GL50803_8444	6	14	8
	GL50803_23185	6	0	7
	GL50803_17568	6	27	3
	GL50803_6896	6	14	7
	GL50803_9824	6	35	10
	GL50803_13007	6	8	7
	GL50803_103878	6	0	7
	GL50803_11434	6	41	21
	GL50803_6671	6	14	8
	GL50803_22850	6	19	8
	GL50803_7260	6	70	21
	GL50803_10856	6	4	6
	GL50803_14622	6	39	21
	GL50803_89347	6	8	3
	GL50803_10802	6	6	13
	GL50803_22454	6	2	22
	GL50803_6133	6	50	21
	GL50803_8360	6	25	5
	GL50803_8382	6	2	17
	GL50803_9848	6	31	26
	GL50803_11540	6	12	9
	GL50803_21331	6	6	9
	GL50803_16779	6	23	17
	GL50803_16312	6	10	12
	GL50803_8445	6	14	4
	GL50803_15995	5	2	3
	GL50803_6184	5	43	17
	GL50803_16963	5	0	5
	GL50803_101534	5	41	10
	GL50803_23004	5	12	7
	GL50803_13550	5	0	2
	GL50803_93011	5	15	3
	GL50803_24279	5	0	9
	GL50803_5867	5	0	12
	GL50803_5000	5	4	4
	GL50803_10843	5	8	8
	GL50803_24321	5	14	5
	GL50803_10675	5	4	7
	GL50803_3256	5	15	8
	GL50803_4255	5	0	9
	GL50803_6744	5	29	6
	GL50803_14670	5	46	14
	GL50803_14404	5	8	9
	GL50803_4026	5	8	16
	GL50803_16328	5	19	6
	GL50803_16773	5	0	4
	GL50803_14045	5	2	4
	GL50803_17483	5	6	6
	GL50803_6835	5	0	4
	GL50803_13227	5	0	6
	GL50803_17082	5	8	7
	GL50803_16967	5	15	13
	GL50803_15427	5	23	7
	GL50803_4838	5	2	4
	GL50803_16220	5	8	13
	GL50803_113673	5	0	3
	GL50803_92132	5	8	5
	GL50803_16200	5	2	14
	GL50803_16521	5	10	9
	GL50803_87817	5	2	3
	GL50803_16426	5	0	7
	GL50803_17165	5	0	11
	GL50803_87446	5	0	16
	GL50803_13272	5	6	11
	GL50803_10825	5	6	9
	GL50803_7537	5	8	4
	GL50803_137754	5	8	6
	GL50803_17161	5	0	8
	GL50803_3595	5	21	14
	GL50803_11640	5	8	5
	GL50803_7520	5	8	14
	GL50803_17097	5	8	4
	GL50803_34684	5	2	6
	GL50803_9007	5	6	5
	GL50803_16924	5	44	4
	GL50803_96264	5	2	12
	GL50803_16906	5	6	16
	GL50803_41512	5	15	5
	GL50803_12949	5	15	13
	GL50803_14321	5	17	16
	GL50803_10608	5	4	2
	GL50803_42357	5	0	4
	GL50803_32681	5	0	5
	GL50803_114885	5	0	3
	GL50803_5188	5	14	7
	GL50803_10370	5	12	7
	GL50803_16979	5	4	13
	GL50803_15538	5	6	15
	GL50803_21803	5	0	5
	GL50803_103855	5	8	15
	GL50803_32312	5	6	5
	GL50803_15495	5	10	6
	GL50803_15035	5	0	8
	GL50803_14796	5	6	11
	GL50803_41467	5	0	5
	GL50803_7207	5	2	10
	GL50803_2452	5	21	9
	GL50803_104150	5	17	10
	GL50803_14469	5	6	5
	GL50803_10219	5	2	4
	GL50803_14691	5	0	2
	GL50803_15428	5	10	11
	GL50803_4331	5	10	10
	GL50803_4365	5	8	5
	GL50803_16037	5	4	1
	GL50803_114462	5	6	5
	GL50803_15296	5	2	3
	GL50803_16729	5	10	15
	GL50803_91099	5	2	8
	GL50803_14458	5	6	22
	GL50803_17132	5	0	7
	GL50803_92498	5	0	5
	GL50803_9011	5	23	4
	GL50803_2198	5	4	6
	GL50803_7662	5	15	5
	GL50803_9327	5	25	2
	GL50803_93278	5	2	6
	GL50803_4044	5	0	3
	GL50803_7962	5	29	6
	GL50803_16707	5	0	10
	GL50803_15487	5	8	8
	GL50803_11301	5	72	1
	GL50803_101906	5	2	26
	GL50803_17362	5	8	8
	GL50803_14939	5	10	17
	GL50803_16317	5	6	4
	GL50803_9810	5	10	9
	GL50803_15985	5	0	7
	GL50803_14679	5	15	5
	GL50803_9134	5	0	6
	GL50803_111886	5	0	4
	GL50803_19003	5	6	18
	GL50803_16235	5	23	4
	GL50803_91476	5	4	4
	GL50803_5345	5	0	2
	GL50803_42377	5	2	6
	GL50803_113456	5	0	3
	GL50803_8528	5	17	3
	GL50803_3869	5	2	15
	GL50803_86440	5	2	10
	GL50803_4631	5	0	4
	GL50803_13268	5	21	43
	GL50803_17402	5	2	10
	GL50803_16332	5	6	5
	GL50803_14254	5	6	9
	GL50803_14345	5	10	4
	GL50803_13350	5	2	6
	GL50803_5785	5	2	6
	GL50803_16945	5	14	11
	GL50803_8001	5	4	7
	GL50803_14091	5	39	45
	GL50803_42442	4	0	5
	sp|K1C15_SHEEP|	4	25	8
	GL50803_15124	4	19	9
	GL50803_11364	4	6	3
	GL50803_14171	4	14	4
	GL50803_23357	4	4	4
	GL50803_96562	4	4	10
	GL50803_10196	4	4	2
	GL50803_12035	4	0	11
	GL50803_10813	4	2	3
	GL50803_15306	4	2	2
	GL50803_10073	4	0	8
	GL50803_16267	4	12	3
	GL50803_8903	4	10	6
	GL50803_13791	4	0	4
	GL50803_27896	4	0	5
	GL50803_8711	4	0	9
	GL50803_15368	4	0	8
	GL50803_22165	4	2	4
	GL50803_17464	4	2	15
	GL50803_6148	4	12	1
	GL50803_102248	4	8	2
	GL50803_16760	4	17	5
	GL50803_16568	4	6	5
	GL50803_9155	4	2	5
	GL50803_17550	4	14	6
	GL50803_94646	4	0	8
	GL50803_12105	4	10	3
	GL50803_7950	4	4	18
	GL50803_21942	4	8	2
	GL50803_94658	4	8	7
	GL50803_97072	4	4	5
	GL50803_8890	4	0	8
	GL50803_10232	4	2	6
	GL50803_7030	4	27	6
	GL50803_9079	4	2	8
	GL50803_96994	4	4	4
	GL50803_8726	4	15	5
	GL50803_10254	4	4	1
	GL50803_27059	4	27	5
	GL50803_14086	4	0	14
	GL50803_6283	4	14	1
	GL50803_9174	4	2	13
	GL50803_87926	4	4	1
	GL50803_11384	4	0	3
	GL50803_16495	4	8	14
	GL50803_13930	4	2	11
	GL50803_102978	4	0	9
	GL50803_9117	4	6	7
	GL50803_2777	4	0	2
	GL50803_4288	4	0	6
	GL50803_3678	4	2	5
	GL50803_14660	4	27	7
	GL50803_16914	4	0	0
	GL50803_3570	4	31	6
	GL50803_104250	4	21	16
	GL50803_16227	4	23	12
	GL50803_10705	4	0	2
	GL50803_15270	4	2	3
	GL50803_13127	4	17	12
	GL50803_9270	4	4	11
	GL50803_15478	4	0	1
	GL50803_90122	4	2	4
	GL50803_102728	4	10	3
	GL50803_92645	4	0	9
	GL50803_10762	4	2	7
	GL50803_16311	4	17	2
	GL50803_89050	4	0	3
	GL50803_103540,GL50803_15265	4	2	3
	GL50803_16498	4	6	2
	GL50803_5161	4	0	3
	GL50803_17536	4	12	7
	GL50803_14392	4	4	11
	GL50803_88245	4	0	6
	GL50803_86498	4	0	1
	GL50803_9088	4	29	6
	GL50803_7110	4	39	9
	GL50803_3977	4	12	4
	GL50803_6812	4	2	10
	GL50803_102438	4	2	1
	GL50803_94653	4	2	2
	GL50803_17465	4	0	0
	GL50803_114546	4	21	4
	GL50803_11448	4	0	5
	GL50803_21048	4	2	3
	GL50803_9098	4	6	2
	GL50803_15977	4	0	9
	GL50803_137713	4	0	1
	GL50803_4509	4	4	14
	GL50803_14277	4	2	10
	GL50803_14117	4	4	6
	GL50803_5593	4	8	23
	GL50803_11595	4	12	4
	GL50803_22204	4	8	8
	GL50803_17451	4	25	3
	GL50803_86683	4	10	3
	GL50803_10400	4	2	5
	GL50803_24880	4	0	5
	GL50803_21525	4	2	7
	GL50803_9038	4	6	7
	GL50803_111933,GL50803_111936	4	14	1
	GL50803_6413	4	0	4
	GL50803_2622	4	0	5
	GL50803_114307	4	0	7
	GL50803_15930	4	2	6
	GL50803_137603	4	8	4
	GL50803_10016	4	10	3
	GL50803_7896	4	4	8
	GL50803_87202	4	8	5
	GL50803_94762	4	0	3
	GL50803_17084	4	8	2
	GL50803_5949	4	0	6
	GL50803_8560	4	6	7
	GL50803_34701	4	0	5
	GL50803_5328	4	4	19
	GL50803_2864	4	4	12
	GL50803_16424	4	2	5
	GL50803_115572	4	0	1
	GL50803_17110	4	8	7
	GL50803_6171	4	10	8
	GL50803_16602	4	4	4
	GL50803_8140	4	4	9
	GL50803_13413	4	2	21
	GL50803_13283	4	0	2
	GL50803_14317	4	0	4
	GL50803_17520	4	6	4
	GL50803_86468	4	0	11
	GL50803_17313	4	2	5
	GL50803_8044	4	14	10
	GL50803_15062	4	6	3
	GL50803_7522	4	4	8
	GL50803_4270	4	0	11
	GL50803_4079	4	8	6
	GL50803_17315	4	0	1
	GL50803_17164	4	12	4
	GL50803_17406	4	4	4
	GL50803_17577	4	12	2
	GL50803_102722	4	6	2
	GL50803_96363	4	0	4
	GL50803_9865	4	4	6
	GL50803_9529	4	6	7
	GL50803_17102	3	8	0
	GL50803_23064	3	0	3
	GL50803_3470	3	0	0
	GL50803_5659	3	8	6
	GL50803_9008	3	17	3
	GL50803_4039	3	8	7
	GL50803_6332	3	0	2
	GL50803_6372	3	0	5
	GL50803_16256	3	0	1
	GL50803_17625	3	14	5
	GL50803_28549	3	2	9
	GL50803_16454	3	0	7
	GL50803_17574	3	0	1
	GL50803_40369	3	4	6
	GL50803_11311	3	0	5
	GL50803_14048	3	4	3
	GL50803_17328	3	0	3
	GL50803_2098	3	2	6
	GL50803_9121	3	4	2
	GL50803_14704	3	10	3
	GL50803_8960	3	0	1
	GL50803_9173	3	17	8
	GL50803_17347	3	6	3
	GL50803_6736	3	2	7
	GL50803_17495	3	2	5
	GL50803_8035	3	8	1
	GL50803_9376	3	8	2
	GL50803_40390	3	8	0
	GL50803_92760	3	6	1
	GL50803_4502	3	0	7
	GL50803_15936	3	0	6
	GL50803_6242	3	19	7
	GL50803_8260	3	15	3
	GL50803_40817	3	8	5
	GL50803_15531	3	8	1
	GL50803_8565	3	0	4
	GL50803_8471	3	4	4
	GL50803_9508	3	12	2
	GL50803_7873	3	8	13
	GL50803_115159	3	0	1
	GL50803_6404	3	4	5
	GL50803_16158	3	0	3
	GL50803_16975	3	4	3
	GL50803_17400	3	12	6
	GL50803_8350	3	0	0
	GL50803_14972	3	0	2
	GL50803_2925	3	0	2
	GL50803_6304	3	4	6
	GL50803_14017	3	0	1
	GL50803_17566	3	10	2
	GL50803_14897	3	4	1
	GL50803_5517	3	0	15
	GL50803_31295	3	0	0
	GL50803_5069	3	0	1
	GL50803_17367	3	8	7
	GL50803_5456	3	0	1
	GL50803_14095	3	0	5
	GL50803_6135	3	4	5
	GL50803_115571	3	0	1
	GL50803_15364	3	0	4
	GL50803_2833	3	0	2
	GL50803_7966	3	2	2
	GL50803_15216	3	2	2
	GL50803_13651	3	0	11
	GL50803_16365	3	0	0
	GL50803_112112	3	2	3
	GL50803_17157	3	0	7
	GL50803_14225	3	0	0
	GL50803_16326	3	0	7
	GL50803_15339	3	0	5
	GL50803_17563	3	4	6
	GL50803_16090	3	0	2
	GL50803_16670	3	0	0
	GL50803_15476	3	0	2
	GL50803_8253	3	0	4
	GL50803_35428	3	6	2
	GL50803_86855	3	10	0
	GL50803_7807	3	10	1
	GL50803_101168	3	6	3
	GL50803_4912	3	15	8
	GL50803_31998	3	0	3
	GL50803_2825	3	8	6
	GL50803_13943	3	4	2
	GL50803_36069	3	6	14
	GL50803_3007	3	4	5
	GL50803_10145	3	0	1
	GL50803_91374	3	4	1
	GL50803_90950	3	6	2
	GL50803_14787	3	2	4
	GL50803_33663	3	2	6
	GL50803_14934	3	0	4
	GL50803_103807	3	6	10
	GL50803_7760	3	15	3
	GL50803_13075	3	2	2
	GL50803_6535	3	0	7
	GL50803_16263	3	14	5
	GL50803_15413	3	0	6
	GL50803_480	3	21	2
	GL50803_13323	3	2	3
	GL50803_3062	3	0	1
	GL50803_14608	3	0	1
	GL50803_4152	3	4	23
	GL50803_42676	3	0	1
	GL50803_14434	3	6	3
	GL50803_90710	3	0	2
	GL50803_16793	3	0	1
	sp|HBA_HUMAN|	3	15	5
	GL50803_41451	3	0	1
	GL50803_13269	3	4	3
	GL50803_16114	3	10	7
	GL50803_6289	3	6	5
	GL50803_8692	3	6	5
	GL50803_9045	3	15	4
	GL50803_39587	3	6	0
	GL50803_13109	3	2	12
	GL50803_5881	3	0	3
	GL50803_10193	3	6	2
	GL50803_16888	3	0	1
	GL50803_15889	3	0	2
	GL50803_137680	3	0	3
	GL50803_16930	3	8	4
	GL50803_12941	3	2	4
	GL50803_39938	3	0	0
	GL50803_17472	3	4	2
	GL50803_23447	3	0	1
	GL50803_14475	3	12	0
	GL50803_86431	3	0	1
	GL50803_16630	3	8	5
	GL50803_7035	3	8	3
	GL50803_16675	3	0	6
	GL50803_11885	3	6	1
	GL50803_8608	3	2	1
	GL50803_8235	3	12	3
	GL50803_33685	3	8	11
	GL50803_1979	3	2	9
	GL50803_32697	3	4	4
	GL50803_94525	3	2	1
	GL50803_16370	3	0	2
	GL50803_5615	3	0	1
	GL50803_11299	3	4	2
	GL50803_10829,GL50803_8245	3	10	2
	GL50803_17130	3	2	2
	GL50803_2964	3	0	3
	GL50803_16839	3	0	10
	GL50803_95557	3	0	3
	GL50803_114626,GL50803_113531	3	0	4
	GL50803_5604	3	33	8
	GL50803_4597	3	6	4
	GL50803_135886,GL50803_135885	3	17	3
	GL50803_17354	3	8	6
	GL50803_14311	3	0	16
	GL50803_90044	3	0	2
	GL50803_16678	3	4	4
	GL50803_8963	3	0	3
	GL50803_3417	3	10	12
	GL50803_25205	3	0	3
	GL50803_7751	3	2	4
	GL50803_17506	3	0	1
	GL50803_16054	3	0	2
	GL50803_15240	3	2	8
	GL50803_5533	3	0	2
	GL50803_28962	3	0	0
	GL50803_14877	3	2	5
	GL50803_7351	3	8	13
	GL50803_15566	3	2	2
	GL50803_13316	3	0	6
	GL50803_13315	3	2	4
	GL50803_15603	3	2	7
	GL50803_14064	3	4	2
	GL50803_8125	3	0	4
	GL50803_40228	3	0	3
	GL50803_95254	3	0	2
	GL50803_15218	3	6	0
	GL50803_9658	3	0	4
	GL50803_8621	3	4	6
	GL50803_34093	3	6	4
	GL50803_14545	3	2	2
	GL50803_15081	3	0	2
	GL50803_98056	3	12	5
	GL50803_9363	3	2	2
	GL50803_21398	3	0	0
	GL50803_10038	3	4	2
	GL50803_20307	3	0	6
	GL50803_37488	3	0	1
	GL50803_9485	3	2	1
	GL50803_13603	3	2	10
	GL50803_9720	3	2	1
	GL50803_16299	3	0	4
	GL50803_9548	3	0	5
	GL50803_17427	3	0	6
	GL50803_22136	3	4	7
	GL50803_95787	3	8	2
	GL50803_7874	3	8	3
	GL50803_12223	3	2	2
	GL50803_13756	3	12	9
	GL50803_22677	3	19	3
	GL50803_5981	3	0	2
	GL50803_2053	3	12	3
	GL50803_7018	3	0	2
	GL50803_15514	3	10	2
	GL50803_1875	3	19	5
	GL50803_14581	3	0	5
	GL50803_10367	3	0	11
	GL50803_16222	3	0	2
	GL50803_27521,GL50803_14256	3	0	10
	GL50803_7134	3	0	1
	GL50803_7350	3	0	2
	GL50803_9870	3	21	1
	GL50803_10881	3	12	5
	GL50803_14606	3	12	16
	GL50803_9099	3	0	9
	GL50803_14456	3	2	6
	GL50803_12945	3	0	0
	GL50803_16167	2	4	5
	GL50803_17037	2	0	2
	GL50803_14593	2	6	0
	GL50803_12598	2	8	0
	GL50803_13220	2	0	0
	GL50803_8122	2	0	0
	GL50803_86934,GL50803_101307	2	6	0
	GL50803_115245	2	2	2
	GL50803_95064	2	6	0
	GL50803_103838	2	0	2
	GL50803_14433	2	6	4
	GL50803_3538	2	0	2
	GL50803_11638	2	0	1
	GL50803_6664	2	0	0
	GL50803_16272	2	6	3
	GL50803_17345	2	0	0
	GL50803_4248	2	4	1
	GL50803_40014	2	6	2
	GL50803_16887	2	4	3
	GL50803_27308	2	12	0
	GL50803_102542	2	8	2
	GL50803_33281	2	0	2
	GL50803_6377	2	2	1
	GL50803_88735	2	2	1
	GL50803_9349	2	8	4
	GL50803_17505	2	0	0
	GL50803_32676	2	0	1
	GL50803_15847	2	6	1
	GL50803_103783	2	8	1
	GL50803_14481	2	12	1
	GL50803_17299	2	8	0
	GL50803_8741	2	0	1
	GL50803_14270	2	10	6
	GL50803_16658	2	12	3
	GL50803_114192	2	4	3
	GL50803_16068	2	2	2
	GL50803_14994	2	0	3
	GL50803_103810	2	0	2
	GL50803_14916	2	4	0
	GL50803_14821	2	6	4
	GL50803_16731	2	6	0
	GL50803_42000	2	2	0
	GL50803_14628	2	4	0
	GL50803_7474	2	2	1
	GL50803_13904	2	10	3
	GL50803_113876	2	0	3
	GL50803_10780	2	8	6
	GL50803_13783	2	0	0
	GL50803_42008	2	2	2
	GL50803_114218	2	2	1
	GL50803_16718	2	0	0
	GL50803_12094	2	0	1
	GL50803_3420	2	0	1
	GL50803_115239	2	10	5
	GL50803_9707	2	4	0
	GL50803_15077	2	0	3
	GL50803_2812	2	0	1
	GL50803_13836	2	0	0
	GL50803_14375	2	14	4
	GL50803_94582	2	6	2
	GL50803_15450	2	0	1
	GL50803_17476	2	0	0
	GL50803_5874	2	2	2
	GL50803_7877	2	0	1
	GL50803_15397	2	4	2
	GL50803_8189	2	2	4
	GL50803_7655	2	0	2
	GL50803_5749	2	2	4
	GL50803_2555	2	8	5
	GL50803_87056	2	0	7
	GL50803_16840	2	0	2
	GL50803_6590	2	4	2
	GL50803_8512	2	0	1
	GL50803_17296	2	0	1
	GL50803_16966	2	0	2
	GL50803_3117	2	0	1
	GL50803_7578	2	6	2
	GL50803_14364	2	2	0
	GL50803_37907	2	4	1
	GL50803_2338	2	0	1
	GL50803_11165	2	4	4
	GL50803_13947	2	0	1
	GL50803_13622	2	0	4
	GL50803_6330	2	15	0
	GL50803_112787	2	0	2
	GL50803_16526	2	2	4
	GL50803_6492	2	0	1
	GL50803_16843	2	0	3
	GL50803_4959	2	15	0
	GL50803_8524	2	0	3
	GL50803_15956	2	4	1
	GL50803_95653	2	0	4
	GL50803_16715	2	0	4
	GL50803_137698	2	0	2
	GL50803_6082	2	2	0
	GL50803_13700	2	0	1
	GL50803_17471	2	2	0
	GL50803_15599	2	0	4
	GL50803_37161	2	0	0
	GL50803_28234	2	12	4
	GL50803_8228	2	2	1
	GL50803_17543	2	0	1
	GL50803_8145	2	0	0
	GL50803_15953	2	0	3
	GL50803_3531	2	2	2
	GL50803_9697	2	4	0
	GL50803_28433	2	10	14
	GL50803_137684	2	6	0
	GL50803_32815	2	0	3
	GL50803_3598	2	0	1
	GL50803_15472	2	12	0
	GL50803_16234	2	10	0
	GL50803_17139	2	0	6
	GL50803_137705	2	0	1
	GL50803_91348	2	2	2
	GL50803_113971	2	4	3
	GL50803_40521	2	2	2
	GL50803_17150	2	4	6
	GL50803_7414	2	4	4
	GL50803_16264	2	2	1
	GL50803_29140	2	0	1
	GL50803_94927	2	0	4
	GL50803_22385	2	0	2
	GL50803_15157	2	0	1
	GL50803_4595	2	6	0
	GL50803_15127	2	8	0
	GL50803_15347	2	2	1
	GL50803_15164	2	2	5
	GL50803_95530	2	0	0
	GL50803_15474	2	6	0
	GL50803_16135	2	0	1
	GL50803_2980	2	0	5
	GL50803_27878	2	4	2
	GL50803_14926	2	6	0
	GL50803_29307	2	8	2
	GL50803_3209	2	0	7
	GL50803_27735	2	4	0
	GL50803_15252	2	0	6
	GL50803_5375	2	2	2
	GL50803_86945	2	0	0
	GL50803_6928	2	0	1
	GL50803_13914	2	0	1
	GL50803_11354	2	10	3
	GL50803_15455	2	0	1
	GL50803_95908	2	0	2
	GL50803_3903	2	0	2
	GL50803_97130	2	0	3
	GL50803_17586	2	4	0
	GL50803_113252	2	2	0
	GL50803_9293	2	0	2
	GL50803_8160	2	0	11
	GL50803_5186	2	6	1
	GL50803_28477	2	12	2
	GL50803_9239	2	0	3
	GL50803_28888	2	0	0
	GL50803_95918	2	0	4
	GL50803_17276	2	0	2
	GL50803_17277	2	2	4
	GL50803_11749	2	2	4
	GL50803_26917	2	0	1
	GL50803_11321	2	0	0
	GL50803_115338,GL50803_115337	2	2	0
	GL50803_11772	2	0	1
	GL50803_16819	2	0	0
	GL50803_16948	2	4	2
	GL50803_12741	2	0	3
	GL50803_7791	2	0	1
	GL50803_88960	2	0	4
	GL50803_88888	2	0	0
	GL50803_92031	2	0	2
	GL50803_17320	2	0	2
	GL50803_12089	2	0	1
	GL50803_17499	2	2	1
	GL50803_10868	2	0	3
	GL50803_113219	2	0	2
	GL50803_16313	2	0	8
	GL50803_3493	2	0	1
	GL50803_10882	2	0	4
	GL50803_7422	2	2	2
	GL50803_5665	2	0	1
	GL50803_5892	2	12	9
	GL50803_15834	2	4	0
	GL50803_15144	2	2	1
	GL50803_300001	2	0	0
	GL50803_15145	2	0	1
	GL50803_13886	2	0	2
	GL50803_17460	2	2	2
	GL50803_5786	2	4	5
	GL50803_10341	2	6	3
	GL50803_9119	2	0	2
	GL50803_6650	2	4	3
	GL50803_10324	2	15	3
	GL50803_137745	2	2	0
	GL50803_2483	2	8	1
	GL50803_16367	2	0	1
	GL50803_15461	2	2	6
	GL50803_16322	2	8	0
	GL50803_86600	2	4	1
	GL50803_14400	2	0	2
	GL50803_10858	2	8	1
	GL50803_5768	2	2	3
	GL50803_103891	2	2	1
	GL50803_91911	2	2	1
	GL50803_26988	2	0	1
	GL50803_16380	2	0	2
	GL50803_14457	2	2	1
	GL50803_9620	2	0	0
	GL50803_11129	2	4	3
	GL50803_21662	2	0	2
	GL50803_14278	2	10	0
	GL50803_17286	2	0	1
	GL50803_90024	2	0	0
	GL50803_137609	2	2	0
	GL50803_9305	2	0	1
	GL50803_17127	2	0	0
	GL50803_38394	2	0	1
	GL50803_6680	2	0	2
	GL50803_9573	2	6	1
	GL50803_15871	2	0	3
	GL50803_17353	2	0	2
	GL50803_10315	2	0	0
	GL50803_17364	2	0	2
	GL50803_9900	2	0	8
	GL50803_16520	2	0	2
	GL50803_8148	2	0	0
	GL50803_8367	2	8	5
	GL50803_16543	2	4	1
	GL50803_17538	2	0	4
	GL50803_3475	2	0	0
	GL50803_16558	2	2	2
	GL50803_14621	2	0	2
	GL50803_12800	2	0	2
	GL50803_27326	2	0	3
	GL50803_3706	2	0	1
	GL50803_103944	2	6	0
	GL50803_17012	2	10	1
	GL50803_15581	2	6	0
	GL50803_10063	2	0	1
	GL50803_24555	2	0	0
	GL50803_7188	2	0	1
	GL50803_17337	2	10	3
	GL50803_4657	2	0	1
	GL50803_26199	2	4	3
	GL50803_16236	2	6	7
	GL50803_11186	2	12	1
	GL50803_16577	2	0	1
	GL50803_1995	2	6	3
	GL50803_11771	2	0	6
	GL50803_11740	2	8	5
	GL50803_16450	2	8	1
	GL50803_940	2	0	3
	GL50803_14641	2	4	1
	GL50803_8163	2	2	1
	GL50803_8423	2	0	2
	GL50803_104031	2	10	3
	GL50803_16882	2	0	2
	GL50803_9899	2	0	3
	GL50803_27836	2	2	4
	GL50803_17149	2	8	2
	GL50803_89730	2	0	1
	GL50803_12920	2	0	2
	GL50803_8049	2	0	3
	GL50803_38901	2	0	2
	GL50803_42196	2	0	0
	GL50803_14230	2	0	0
	GL50803_10803	2	0	0
	GL50803_31339	2	0	5
	GL50803_14206	2	0	1
	GL50803_6262	2	4	1
	GL50803_9353	2	4	0
	GL50803_114921	2	0	2
	GL50803_113740	2	0	1
	GL50803_14104	2	0	7
	GL50803_17587	2	4	1
	GL50803_17013	2	0	0
	GL50803_4463	2	4	4
	GL50803_8250	2	0	5
	GL50803_112831,GL50803_113656,GL50803_114773,GL50803_114915	2	0	0
	GL50803_17260	2	0	4
	GL50803_9829	2	0	9
	GL50803_5800	2	10	0
	GL50803_8074	2	4	2
	GL50803_96537	2	0	1
	GL50803_17258	2	0	2
	GL50803_2970	2	8	3
	GL50803_38462	2	0	3
	GL50803_32398	2	2	2
	GL50803_8460	2	2	2
	GL50803_21750	2	0	3
	GL50803_17622	2	4	1
	GL50803_17172	2	0	6
	GL50803_17408	2	0	4
	GL50803_7723	2	6	0
	GL50803_10238	2	0	0
	GL50803_11713	2	6	0
	GL50803_42368	2	2	0
	GL50803_16214	2	0	3
	GL50803_7909	2	2	1
	GL50803_11034	2	4	2
	GL50803_137749	2	0	1
	GL50803_22027	2	0	0
	GL50803_10013	2	0	3
	GL50803_17046	2	0	4
	GL50803_11107	2	0	2
	GL50803_16802	2	4	4
	GL50803_14135	2	0	3
	GL50803_91220	2	2	0
	GL50803_3349	1	0	1
	GL50803_3449	1	0	1
	GL50803_19509	1	2	0
	GL50803_3098	1	4	0
	GL50803_6757	1	4	1
	GL50803_14937	1	0	2
	GL50803_114014,GL50803_111906	1	0	0
	GL50803_102444,GL50803_1713	1	2	2
	GL50803_5063	1	0	2
	GL50803_3978	1	0	1
	GL50803_8002	1	0	0
	GL50803_15456	1	0	0
	GL50803_15451	1	0	3
	GL50803_12867	1	2	1
	GL50803_17011	1	4	0
	GL50803_5002	1	0	2
	GL50803_8513	1	4	0
	GL50803_34906	1	0	1
	GL50803_10807	1	0	2
	GL50803_9618	1	0	1
	GL50803_11495	1	0	1
	GL50803_3589	1	0	1
	GL50803_5568	1	0	2
	GL50803_14167	1	0	2
	GL50803_15324	1	6	1
	GL50803_7696	1	0	2
	GL50803_16893	1	6	1
	GL50803_113450,GL50803_137606	1	2	1
	GL50803_22455	1	0	1
	GL50803_16021	1	0	3
	GL50803_17330	1	0	3
	GL50803_14960	1	0	1
	GL50803_16891	1	8	1
	GL50803_16149	1	2	0
	GL50803_6724	1	4	0
	GL50803_3341	1	2	1
	GL50803_15344	1	0	4
	GL50803_17393	1	0	1
	GL50803_15485	1	0	1
	GL50803_91187	1	0	0
	GL50803_8856	1	0	2
	GL50803_36426	1	0	0
	GL50803_14791	1	0	0
	GL50803_17532	1	0	0
	GL50803_38517	1	4	4
	GL50803_14694	1	0	0
	GL50803_17202	1	0	0
	GL50803_5821	1	0	0
	GL50803_6581	1	0	1
	GL50803_12905	1	2	3
	GL50803_15305	1	0	3
	GL50803_5458	1	0	0
	GL50803_14241	1	0	1
	GL50803_35094	1	0	4
	GL50803_8026	1	4	1
	GL50803_10459	1	0	0
	GL50803_5710	1	0	0
	sp|THIO_HUMAN|	1	0	0
	GL50803_11178	1	4	0
	GL50803_10901	1	2	2
	GL50803_9487	1	0	1
	GL50803_7566	1	4	2
	GL50803_6751	1	0	0
	GL50803_10572	1	0	0
	GL50803_6317	1	0	0
	GL50803_114937	1	0	1
	GL50803_17447	1	0	1
	GL50803_9594	1	4	0
	GL50803_13201	1	0	0
	GL50803_13616	1	2	0
	GL50803_8770	1	0	1
	GL50803_102893	1	0	2
	GL50803_6589	1	0	2
	GL50803_15084	1	0	0
	GL50803_14341	1	0	3
	GL50803_7021	1	2	0
	GL50803_8048	1	0	0
	GL50803_15482	1	0	2
	GL50803_8075	1	0	0
	GL50803_92739	1	0	2
	GL50803_24423	1	0	0
	GL50803_15419	1	0	0
	GL50803_137734	1	0	0
	GL50803_89285	1	0	0
	GL50803_14195	1	2	0
	GL50803_102455	1	0	0
	GL50803_16127	1	0	5
	GL50803_14391	1	0	0
	GL50803_11497	1	0	1
	GL50803_33433	1	0	1
	GL50803_11436	1	0	2
	GL50803_13310	1	0	1
	GL50803_26129	1	0	1
	GL50803_26540	1	2	1
	GL50803_15585	1	0	2
	GL50803_16484	1	2	1
	GL50803_92892,GL50803_91127	1	2	0
	GL50803_137690,GL50803_113655	1	4	0
	GL50803_12091	1	0	2
	GL50803_7007	1	6	6
	GL50803_9858	1	0	2
	GL50803_13809	1	2	0
	GL50803_3983	1	0	2
	GL50803_8707	1	2	0
	GL50803_9894	1	4	1
	GL50803_15244	1	0	6
	GL50803_3763	1	0	0
	sp|LYSC_HUMAN|	1	0	0
	GL50803_113023	1	0	2
	GL50803_16065	1	0	1
	GL50803_10361	1	0	1
	GL50803_3021	1	2	0
	GL50803_10711	1	0	3
	GL50803_9788	1	0	0
	GL50803_6408	1	4	0
	GL50803_115129	1	0	1
	GL50803_41569	1	0	2
	GL50803_113986,GL50803_115232	1	2	0
	GL50803_113788	1	0	1
	GL50803_9916	1	4	0
	GL50803_7593	1	0	2
	GL50803_6199	1	0	1
	GL50803_95406	1	6	4
	GL50803_24947	1	10	0
	GL50803_16522	1	6	0
	GL50803_5871	1	2	0
	GL50803_15285	1	0	0
	GL50803_91934	1	0	0
	GL50803_3760	1	2	1
	GL50803_6605	1	0	2
	GL50803_14252	1	0	2
	GL50803_10708	1	0	2
	GL50803_16339	1	0	1
	GL50803_13982	1	0	2
	GL50803_19230	1	0	1
	GL50803_91463	1	0	1
	GL50803_34850	1	0	4
	GL50803_89845	1	0	1
	GL50803_8348	1	0	5
	GL50803_14834	1	0	0
	GL50803_91712	1	0	0
	GL50803_14835	1	4	0
	GL50803_101339	1	2	0
	GL50803_14333	1	4	0
	GL50803_137679,GL50803_28126	1	0	0
	GL50803_89535	1	0	1
	GL50803_16599	1	0	1
	GL50803_5643	1	6	0
	GL50803_93550	1	0	0
	GL50803_88945	1	2	0
	GL50803_16803	1	0	3
	GL50803_11487	1	0	1
	GL50803_35341	1	0	0
	GL50803_9352	1	0	2
	GL50803_17298	1	4	2
	GL50803_14093	1	0	0
	GL50803_41619	1	0	0
	GL50803_16157	1	0	1
	GL50803_137733	1	6	0
	GL50803_34160	1	0	2
	GL50803_4324	1	2	0
	sp|GELS_HUMAN|	1	6	0
	GL50803_17508	1	0	1
	GL50803_17413	1	2	1
	GL50803_17567	1	0	0
	GL50803_104866	1	4	0
	GL50803_15549	1	2	0
	GL50803_8627	1	0	0
	GL50803_15310	1	0	1
	GL50803_9116	1	0	1
	GL50803_101877	1	0	4
	GL50803_14083	1	0	1
	GL50803_102710	1	10	0
	GL50803_29436	1	2	1
	GL50803_114199	1	4	1
	GL50803_112932	1	2	0
	GL50803_4789	1	2	1
	GL50803_11897	1	0	0
	GL50803_24980	1	0	2
	GL50803_2362	1	0	1
	GL50803_14636	1	0	4
	GL50803_6422	1	0	2
	GL50803_14696	1	0	1
	GL50803_3036	1	4	0
	GL50803_31711	1	0	0
	GL50803_16996	1	6	3
	GL50803_4063	1	2	0
	GL50803_10939	1	2	0
	GL50803_113603	1	0	1
	GL50803_4059	1	8	1
	GL50803_9073	1	0	1
	GL50803_26287	1	0	0
	GL50803_92741	1	2	0
	GL50803_103205	1	0	0
	GL50803_112828	1	0	1
	GL50803_13133	1	4	0
	GL50803_8913	1	0	1
	GL50803_15958	1	0	1
	GL50803_24590	1	4	1
	GL50803_16307	1	2	0
	GL50803_4447	1	0	0
	GL50803_103202	1	0	1
	GL50803_7599	1	0	0
	GL50803_16791	1	0	4
	GL50803_4263	1	0	0
	GL50803_13346	1	0	1
	GL50803_11044	1	6	0
	GL50803_11712	1	2	1
	GL50803_16283	1	0	1
	GL50803_90665	1	0	0
	GL50803_8564	1	2	1
	GL50803_4820	1	0	1
	GL50803_16794	1	2	0
	GL50803_11621	1	0	1
	GL50803_8860	1	0	1
	GL50803_16671	1	0	0
	GL50803_5921	1	0	1
	GL50803_34058	1	2	0
	GL50803_23699	1	0	0
	GL50803_8210	1	0	1
	GL50803_24097	1	0	1
	GL50803_5183	1	2	0
	GL50803_5213	1	2	0
	GL50803_16540	1	4	1
	GL50803_16693	1	0	2
	GL50803_16463	1	2	0
	GL50803_17170	1	0	0
	GL50803_15250	1	0	1
	GL50803_87358	1	0	0
	GL50803_16954	1	4	0
	GL50803_16354	1	0	0
	sp|TRY1_BOVIN|	1	2	0
	GL50803_13981	1	0	1
	GL50803_24636	1	0	0
	GL50803_21063	1	2	0
	GL50803_9746	1	0	0
	GL50803_2014	1	0	1
	GL50803_14098	1	0	6
	GL50803_3267	1	6	0
	GL50803_15602	1	0	1
	GL50803_15604	1	0	1
	GL50803_23655	1	0	0
	GL50803_14054	1	0	1
	GL50803_16297	1	2	2
	GL50803_4357	1	4	0
	GL50803_16863	1	0	1
	GL50803_17351	1	2	0
	GL50803_15991	1	0	1
	GL50803_23602	1	8	0
	GL50803_14869	1	6	0
	GL50803_22439	1	0	3
	GL50803_14015	1	2	0
	GL50803_114201	1	0	1
	GL50803_19631	1	0	1
	GL50803_13875	1	0	2
	GL50803_17579	1	2	0
	GL50803_6007	1	2	0
	GL50803_24712	1	0	0
	GL50803_27266	1	4	0
	GL50803_114209	1	0	1
	GL50803_15535	1	6	3
	GL50803_3957	1	0	1
	GL50803_4165	1	0	1
	GL50803_8410	1	0	1
	GL50803_96605	1	0	0
	GL50803_15101	1	0	2
	GL50803_21498	1	2	0
	GL50803_10423	1	0	2
	GL50803_15972	1	0	1
	GL50803_14213	1	0	1
	GL50803_15112	1	0	1
	GL50803_10530	1	0	0
	GL50803_10527	1	2	0
	GL50803_24512	1	0	0
	GL50803_16910	1	0	0
	sp|UB2E1_HUMAN|	1	2	0
	GL50803_111806,GL50803_112059	1	0	0
	GL50803_40016	1	0	1
	GL50803_32419	1	0	0
	GL50803_8405	1	2	0
	GL50803_90418	1	0	0
	GL50803_5919	1	0	0
	GL50803_7843	1	4	0
	GL50803_11099	1	0	1
	GL50803_8058	1	4	1
	GL50803_6026	1	0	1
	GL50803_10810	1	0	3
	GL50803_114636	1	0	1
	GL50803_14855	1	0	0
	GL50803_41927	1	4	0
	GL50803_5489	1	2	0
	GL50803_6081	1	0	0
	GL50803_13890	1	6	0
	GL50803_9492	1	0	2
	GL50803_16663	1	4	0
	GL50803_39483	1	0	0
	GL50803_7611	1	2	2
	GL50803_13360	1	0	2
	GL50803_15329	1	4	0
	GL50803_11965	1	0	2
	GL50803_24818	1	0	0
	GL50803_89887	1	0	2
	GL50803_3746	1	2	0
	GL50803_21330	1	0	1
	GL50803_4606	1	0	1
	GL50803_3985	1	6	0
	GL50803_32741	1	2	0
	GL50803_2305	1	0	0
	GL50803_91844	1	2	2
	GL50803_15085	1	0	2
	GL50803_7009	1	8	1
	GL50803_14509	1	0	1
	GL50803_17278	1	0	3
	GL50803_13668	1	0	0
	GL50803_10299	1	2	1
	GL50803_17134	1	0	2
	GL50803_7082	1	0	8
	GL50803_5632	1	2	0
	GL50803_17146	1	0	1
	GL50803_5012	1	2	0
	GL50803_33022	1	2	1
	GL50803_17231	1	2	0
	GL50803_8204	1	0	1
	GL50803_8195	1	0	0
	GL50803_120293,GL50803_120294	1	0	1
	GL50803_29252	1	4	1
	GL50803_10765	1	0	1
	GL50803_95563	1	0	1
	GL50803_16369	1	0	1
	GL50803_3951	1	6	0
	GL50803_115138	1	0	0
	GL50803_27520	1	4	0
	GL50803_6439	1	6	0
	GL50803_28651,GL50803_22553	1	0	0
	GL50803_15134	1	4	1
	GL50803_16500	1	2	0
	GL50803_17446	1	2	2
	GL50803_5249	1	0	0
	GL50803_17068	1	6	0
	GL50803_17585	1	6	0
	GL50803_4498	1	0	1
	GL50803_31455	1	4	0
	GL50803_23597	1	0	1
	GL50803_91295	1	0	0
	GL50803_114242	1	0	1
	GL50803_6126	1	2	0
	GL50803_15110	1	0	6
	GL50803_7765	1	0	0
	GL50803_8781	1	0	1
	GL50803_19189	1	0	1
	GL50803_15192	1	0	2
	GL50803_16708	1	0	1
	GL50803_39843	1	0	1
	GL50803_8433	1	0	1
	GL50803_6294	1	0	1
	GL50803_16811	1	0	1
	GL50803_16817	1	14	1
	GL50803_10055	1	0	1
	GL50803_17333,GL50803_16456	1	2	0
	GL50803_137730	1	0	0
	GL50803_11752	1	0	0
	GL50803_6564	1	10	5
	GL50803_8003	1	10	2
	GL50803_103365	1	0	2
	GL50803_221692	1	0	0
	GL50803_9506	1	4	0
	GL50803_34126	1	0	1
	GL50803_8821	1	0	1
	GL50803_15126	1	0	1
	GL50803_17541	1	0	0
	GL50803_33863	1	0	4
	GL50803_24330	1	0	0
	GL50803_15574	1	4	0
	GL50803_13412	1	2	2
	GL50803_10524	1	0	0
	GL50803_15239	1	0	0
	GL50803_15042	1	2	0
	GL50803_15546	1	2	0
	GL50803_17025	1	0	1
	GL50803_5988	1	0	1
	GL50803_17123	1	0	1
	GL50803_11442	1	4	0
	GL50803_90236	1	0	0
	GL50803_10229	1	0	1
	GL50803_6933	1	2	0
	GL50803_8880	1	0	2
	GL50803_6055	1	0	4
	GL50803_95001	1	0	0
	GL50803_13903	1	0	1
	GL50803_10871	1	0	0
	GL50803_16936	1	0	0
	GL50803_16650	1	0	4
	GL50803_17195	1	2	1
	GL50803_7990	1	0	1
	GL50803_6531	1	6	1
	GL50803_23235	1	0	1
	GL50803_14950	1	4	0
	GL50803_9421	1	2	1
	GL50803_13455	1	0	0
	GL50803_8799	1	4	0
	GL50803_14905	1	0	0
	GL50803_19023	1	0	0
	GL50803_3581	1	0	1
	GL50803_22629	1	2	0
	GL50803_13797	1	0	2
	GL50803_2285	1	2	0
	GL50803_8819	1	0	3
	GL50803_10879	1	0	1
	GL50803_14360	1	0	0
	GL50803_14745	1	0	0
	GL50803_16792	1	0	0
	GL50803_24582	1	0	1
	GL50803_89112	1	0	1
	GL50803_89117	1	0	1
	GL50803_17264	1	0	2
	GL50803_8587	1	6	0
	GL50803_16435	1	0	1
	GL50803_16130	1	2	1
	GL50803_3559	1	0	1
	GL50803_9262	1	0	1
	GL50803_15962	1	0	1
	GL50803_3414	1	4	0
	GL50803_114698	1	4	0
	GL50803_16069	1	4	0
	GL50803_11055	1	0	0
	GL50803_5842	1	0	1
	GL50803_104984	1	6	1
	GL50803_17227	1	0	2
	GL50803_23496	1	2	0
	GL50803_13601	1	0	0
	GL50803_27364	1	0	7
	GL50803_2013	1	0	2
	GL50803_112018,GL50803_114043	1	0	0
	GL50803_137748	1	0	0
	GL50803_15515	1	2	0
	GL50803_6752	1	6	2
	GL50803_16478	1	2	0
	GL50803_24979	1	0	4
	GL50803_101450	1	0	1
	GL50803_15442	1	0	1
	GL50803_10136	1	0	1
	GL50803_8063	1	0	0
	GL50803_112875	1	0	0
	GL50803_17187	1	0	1
	GL50803_17190	1	0	2
	GL50803_4156	1	6	0
	GL50803_17091	1	2	1
	GL50803_5258	1	2	2
	GL50803_6366	1	6	0
	GL50803_15078	1	6	1
	GL50803_34151	1	2	2
	GL50803_137689	1	0	0
	GL50803_12235	1	0	1
	GL50803_86444	1	4	0
	GL50803_21603	1	0	6
	GL50803_92134	1	0	1
	GL50803_95549	1	4	0
	GL50803_11190	1	4	0
	GL50803_17000	1	0	0
	GL50803_28657	1	8	1
	GL50803_8982	1	0	0
	GL50803_6345	1	0	0
	GL50803_15392	1	0	0
	GL50803_14713	1	0	2
	GL50803_101326	1	2	0
	GL50803_2876	1	2	0
	GL50803_17129	1	4	0
	GL50803_22504	1	0	4
	GL50803_9355	1	8	3
	GL50803_31671	1	2	0
	GL50803_5158	1	4	0
	GL50803_4033	1	0	0
	GL50803_17285	1	2	0
	GL50803_22587	1	0	0
	GL50803_103849	1	0	1
	GL50803_6509	1	0	0
	GL50803_2173	1	0	1
	GL50803_34094	1	2	0
	GL50803_3291	1	4	1
	GL50803_11763	1	2	0
	GL50803_4239	1	4	0
	GL50803_87022	1	0	3
	GL50803_16701	1	0	0
	GL50803_5171	1	4	0
	GL50803_1937	1	0	4
	GL50803_9003	1	0	1
	GL50803_101496,GL50803_101010	1	0	2
	GL50803_14492	1	0	1
	GL50803_95717	1	0	1
	GL50803_15432	1	0	0
	GL50803_11499	1	6	1
	GL50803_22268	1	0	1
	GL50803_14519	1	0	1
	GL50803_14742	1	0	1
	GL50803_16034	1	0	0
	GL50803_16841	1	0	0
	GL50803_9072	1	0	0
	GL50803_14055	1	0	1
	GL50803_137755	1	0	1
	GL50803_104087	1	0	0
	GL50803_17119	1	0	4
	GL50803_16736	1	0	0
	GL50803_14681	1	2	0
	GL50803_14327	1	0	2
	GL50803_8892	1	0	2
	GL50803_7505	1	0	0
	GL50803_114535	1	4	1
	GL50803_8842	1	0	1
	GL50803_96818	1	0	0
	GL50803_15196	1	4	0
	GL50803_16427	1	2	0
	GL50803_6177	1	6	1
	GL50803_8691	1	0	1
	GL50803_17461	1	0	3
	GL50803_2933	1	2	0
	GL50803_17405	1	0	1
	GL50803_13876	1	0	4
	GL50803_8329	1	2	3
	GL50803_17403	1	2	0
	GL50803_11319	1	2	0
	GL50803_9133	1	0	4
	GL50803_25296	1	0	0
	GL50803_9210	1	0	4
	GL50803_17198	1	0	0
	GL50803_8794	1	2	2
	GL50803_11177	1	0	1
	GL50803_40995	1	6	3
	GL50803_16985	1	0	1
	GL50803_12163	1	0	1
	GL50803_29796	1	0	1
	GL50803_7570	1	0	1
	GL50803_8428	1	0	1
	GL50803_10676	1	0	0
	GL50803_11105	1	0	1
	GL50803_2366	1	0	2
	GL50803_13604	1	0	2
	GL50803_113415	1	8	1
	GL50803_9912	1	0	1
	GL50803_12160	1	0	2
	GL50803_113865	1	2	2
	GL50803_10256	1	2	0
	GL50803_113137	1	0	1
	GL50803_14004	1	0	1
	GL50803_112885	1	0	2
	GL50803_16266	1	4	0
	GL50803_8731	1	0	0
	GL50803_17578	1	0	1
	GL50803_101994	1	0	0
	GL50803_8061	1	0	2
	GL50803_4204	1	4	2
	GL50803_8616	1	4	0
	GL50803_16386	1	0	1
	GL50803_121062,GL50803_121061	1	4	0
	GL50803_27694	1	2	0
	GL50803_14546	1	0	1
	GL50803_24734	1	2	2
	GL50803_6469	1	0	2
	GL50803_14451	1	0	2
	GL50803_16722	1	2	0
	GL50803_3158	1	4	0
[truncated: 80 more rows]
